# Supplementary material for: The behaviour and activity budgets of two sympatric sloths; Bradypus variegatus and Choloepus hoffmanni
Source: PeerJ. 2023 May 29;11:e15430. doi: 10.7717/peerj.15430 (PMC10234273; doi:10.7717/peerj.15430)
Supplement: Supplemental Information 1 [file peerj-11-15430-s020.xlsx]

## Sheet: sloth_activity fixed.csv
dataset	sloth	genus	sex	date	Day#	Time(start)	Time (end)	Total Event start	Event start	Number events	Duration(s)	Duration (h)	Duration	Sleeping	Resting	Grooming	Climbing	C Up	C Down	Sum VeDBA	Mean VeDBA	Mean Dyn AccX	Mean Dyn AccY	Mean Dyn AccZ	Sum VeSBA	Mean VeSBA	Mean smth AccX	Mean smth AccY	Mean smth AccZ	VeDBA_Var	VeDBA_SD	VeSBA_Var	VeSBA_SD	Mean Animal g	Sum Animal g	Animal g_Var	Animal g_SD	Acc_x_Var	Acc_x_SD	Acc_y_Var	Acc_y_SD	Acc_z_Var	Acc_z_SD	Predominant freq, Hz	Smth press val	Gnd air press	Altitude begin	Altitude end	Delta max/min altitude
1	Bojangles	Bradypus	M	2/20/15	2	01:56:54	08:53:43	9003150	3150	994883	25009	6.94694	06:56:49	1	0	0	0	0	0	30952.7	0.0311119	-1.44e-06	6.58e-07	-1.52e-06	992186	0.997291	-0.608489	0.219923	0.746775	0.000164925	0.0128423	0	0	0.00697527	6939.57	0	0	0.000290456	0.0170428	0.000316759	0.0177977	0.000362709	0.0190449	0	400	1000	-102.4	-116.93	19.5
1	Bojangles	Bradypus	M	2/20/15	2	08:54:13	09:04:46	10499213	499213	25198	633	0.175833	00:10:33	0	0	0	1	0	0	888.967	0.0352807	-9.14e-06	-4.21e-06	-6.02e-06	24650.7	0.978319	-0.769702	0.0495573	0.364974	0.000248888	0.0157762	0	0	0.0261973	660.094	0	0	0.000420892	0.0205157	0.000453313	0.0212911	0.000489337	0.022121	0	400	1000	-116.66	-118.25	2
1	Bojangles	Bradypus	M	2/20/15	2	09:04:06	09:17:28	10522835	522835	31891	802	0.222778	00:13:22	0	1	0	0	0	0	1035.88	0.032483	-1.15e-07	6.81e-06	3.35e-06	30410.7	0.953611	-0.855968	-0.351119	-0.111344	0.000164483	0.0128251	0	0	0.0463889	1479.34	0	0	0.000334891	0.0183	0.000357637	0.0189113	0.000354222	0.0188208	0	400	1000	-118.37	-117.71	1.5
1	Bojangles	Bradypus	M	2/20/15	2	09:17:28	09:19:37	10554724	554724	5120	129	0.0358333	00:02:09	0	0	0	1	0	0	190.788	0.0372705	1.98e-05	-3.96e-05	5.72e-07	4980.55	0.972954	-0.690322	0.0324948	0.116579	0.000282677	0.016813	0	0	0.0314651	161.07	0	0	0.000492192	0.0221854	0.000557293	0.0236071	0.000532493	0.0230758	0	400	1000	-117.71	-118.16	0.75
1	Bojangles	Bradypus	M	2/20/15	2	09:19:57	09:23:54	10560630	560630	9451	237	0.0658333	00:03:57	0	1	0	0	0	0	312.598	0.0330791	2.72e-05	2.1e-05	-3.88e-07	9089.5	0.961851	-0.54312	-0.788259	0.0500425	0.000170433	0.013055	0	0	0.0381485	360.504	0	0	0.000324694	0.0180193	0.000374762	0.0193588	0.000399667	0.0199917	0	400	1000	-117.95	-117.61	1.04
1	Bojangles	Bradypus	M	2/20/15	2	09:24:24	09:27:52	10571260	571260	8269	208	0.0577778	00:03:28	0	0	0	1	0	0	283.519	0.0342912	3.76e-05	6.12e-05	-2.24e-06	8201.86	0.992	-0.179761	0.803057	-0.392847	0.000187889	0.0137073	0	0	0.0236811	195.796	0	0	0.00035062	0.0187248	0.000401468	0.0200367	0.000474196	0.021776	0	400	1000	-117.36	-118	1.29
1	Bojangles	Bradypus	M	2/20/15	2	09:27:22	09:47:00	10578346	578346	46853	1178	0.327222	00:19:38	1	0	0	0	0	0	1535.11	0.0327651	-1.43e-06	5.63e-07	3.51e-06	48042.5	1.02541	0.0265663	0.989161	-0.0700679	0.000160756	0.012679	0	0	0.0254842	1193.99	0	0	0.000326952	0.0180818	0.000354862	0.0188378	0.000382146	0.0195486	0	400	1000	-117.69	-116.02	2.55
1	Bojangles	Bradypus	M	2/20/15	2	09:47:59	10:06:47	10627559	627559	44884	1128	0.313333	00:18:48	0	0	0	1	0	0	1508.8	0.0336162	6.65e-06	-3.49e-06	-4.36e-06	42543.2	0.947868	-0.801107	-0.407433	-0.0868712	0.000170615	0.013062	0	0	0.0521322	2339.85	0	0	0.000365719	0.0191238	0.000371561	0.0192759	0.000397371	0.0199342	0	400	1000	-116.66	-115.95	1.66
1	Bojangles	Bradypus	M	2/20/15	2	10:07:27	10:29:03	10674016	674016	51576	1296	0.36	00:21:36	1	0	0	0	0	0	1693.15	0.0328288	9.86e-06	-2.2e-05	1.58e-05	49983.4	0.96914	-0.469986	-0.820148	0.188646	0.000166522	0.0129043	0	0	0.0308601	1591.61	0	0	0.000347757	0.0186482	0.000368793	0.019204	0.000357697	0.0189129	0	400	1000	-115.75	-115.19	1.75
1	Bojangles	Bradypus	M	2/20/15	2	10:29:45	10:33:25	10727258	727258	8741	220	0.0611111	00:03:40	0	1	0	0	0	0	327.496	0.0374709	6.98e-06	0.000118607	0.000187128	8868.95	1.01475	-0.440432	0.437275	0.736643	0.000434285	0.0208395	0	0	0.0214728	187.672	0	0	0.000640213	0.0253024	0.00051845	0.0227695	0.000564205	0.023753	0	400	1000	-114.99	-114.79	1.38
1	Bojangles	Bradypus	M	2/20/15	2	10:33:18	10:36:42	10735727	735727	8093	204	0.0566667	00:03:24	0	0	0	1	0	0	306.887	0.0379248	-8.41e-05	8.72e-06	-8.28e-05	7771	0.960331	-0.84906	-0.0624141	-0.15854	0.000558337	0.0236292	1.51e-07	0.000388398	0.039716	321.382	1.51e-07	0.000388398	0.000647944	0.0254547	0.000824322	0.028711	0.000645319	0.0254031	0	400	1000	-114.65	-114.59	0.61
1	Bojangles	Bradypus	M	2/20/15	2	10:33:18	10:36:42	10735727	735727	8093	204	0.0566667	00:03:24	0	0	0	1	0	0	306.887	0.0379248	-8.41e-05	8.72e-06	-8.28e-05	7771	0.960331	-0.84906	-0.0624141	-0.15854	0.000558337	0.0236292	1.51e-07	0.000388398	0.039716	321.382	1.51e-07	0.000388398	0.000647944	0.0254547	0.000824322	0.028711	0.000645319	0.0254031	0	400	1000	-114.65	-114.59	0.61
1	Bojangles	Bradypus	M	2/20/15	2	10:36:43	10:39:15	10743872	743872	6043	152	0.0422222	00:02:32	0	1	0	0	0	0	198.683	0.0328837	-3.96e-06	0.000108372	-5.94e-05	6123.47	1.01348	-0.204858	0.951349	-0.104733	0.000150234	0.012257	0	0	0.0188544	113.918	0	0	0.00034427	0.0185545	0.000347906	0.0186523	0.000365807	0.0191261	0	400	1000	-114.55	-113.94	0.76
1	Bojangles	Bradypus	M	2/20/15	2	10:36:43	10:39:15	10743872	743872	6043	152	0.0422222	00:02:32	0	1	0	0	0	0	198.683	0.0328837	-3.96e-06	0.000108372	-5.94e-05	6123.47	1.01348	-0.204858	0.951349	-0.104733	0.000150234	0.012257	0	0	0.0188544	113.918	0	0	0.00034427	0.0185545	0.000347906	0.0186523	0.000365807	0.0191261	0	400	1000	-114.55	-113.94	0.76
1	Bojangles	Bradypus	M	2/20/15	2	10:39:15	10:41:21	10749913	749913	5019	126	0.035	00:02:06	0	0	0	1	0	0	173.878	0.0346509	8.27e-05	-3.41e-06	-1.22e-05	5003.82	0.997174	-0.449282	0.697036	0.0373689	0.000192617	0.0138787	0	0	0.0278027	139.514	0	0	0.000394089	0.0198517	0.000360859	0.0189963	0.000473491	0.0217598	0	400	1000	-113.94	-113.95	0.68
1	Bojangles	Bradypus	M	2/20/15	2	10:41:19	10:42:47	10754822	754822	3508	88	0.0244444	00:01:28	0	1	0	0	0	0	115.031	0.0328005	-0.000106651	6.12e-05	2.94e-05	3325.8	0.948333	-0.164108	0.320181	-0.857083	0.000177728	0.0133315	0	0	0.051667	181.196	0	0	0.000320509	0.0179028	0.000365132	0.0191084	0.00040711	0.020177	0	400	1000	-113.87	-114.03	0.5
1	Bojangles	Bradypus	M	2/20/15	2	10:42:49	10:43:35	10758436	758436	1836	46	0.0127778	00:00:46	0	1	0	0	0	0	103.584	0.056449	-0.000387033	-0.000971906	0.000860546	1763	0.960764	-0.855083	-0.207426	0.26927	0.000868529	0.0294708	1.46e-06	0.00120976	0.039236	71.998	1.46e-06	0.00120976	0.00100583	0.0317149	0.00126474	0.0355632	0.00176114	0.0419659	0	400	1000	-114.1	-114.07	0.31
1	Bojangles	Bradypus	M	2/20/15	2	10:43:35	10:46:14	10760270	760270	6313	159	0.0441667	00:02:39	0	0	0	1	0	0	260.298	0.0412386	2.32e-05	5.45e-05	-0.000117738	5888.22	0.932861	-0.422306	-0.381181	-0.634315	0.00110734	0.0332767	7.74e-08	0.000278132	0.0671392	423.782	7.74e-08	0.000278132	0.00177783	0.0421644	0.00067568	0.0259938	0.00070585	0.0265678	0	400	1000	-114.07	-113.47	0.91
1	Bojangles	Bradypus	M	2/20/15	2	10:46:14	10:47:26	10766581	766581	2860	72	0.02	00:01:12	0	1	0	0	0	0	89.4561	0.0312893	4.82e-05	-7.22e-05	6.49e-06	2701.25	0.944822	-0.389689	-0.678404	-0.528594	0.000156954	0.0125281	0	0	0.0551777	157.753	0	0	0.000252253	0.0158825	0.000344734	0.018567	0.000365997	0.0191311	0	400	1000	-113.47	-113.39	0.31
1	Bojangles	Bradypus	M	2/20/15	2	10:47:26	11:02:08	10769439	769439	35117	882	0.245	00:14:42	0	0	0	1	0	0	1295.91	0.0369037	-4.01e-06	2.13e-05	-2.43e-07	33539.3	0.955099	-0.0340914	0.308585	-0.614589	0.00029458	0.0171633	0	0	0.0449213	1577.46	0	0	0.000443793	0.0210664	0.000558758	0.0236381	0.000548308	0.023416	0	400	1000	-113.39	-111.54	2.22
1	Bojangles	Bradypus	M	2/20/15	2	11:02:16	11:06:35	10804878	804878	10305	259	0.0719444	00:04:19	0	1	0	0	0	0	355.172	0.0344693	3.86e-05	4.42e-05	2.63e-05	10001.8	0.970671	0.0588541	0.746981	-0.603562	0.000194834	0.0139583	0	0	0.0296697	305.717	0	0	0.000413338	0.0203307	0.00037756	0.0194309	0.000449826	0.0212091	0	400	1000	-111.79	-110.82	1.15
1	Bojangles	Bradypus	M	2/20/15	2	11:06:34	11:08:03	10815127	815127	3562	89	0.0247222	00:01:29	0	0	0	1	0	0	136.132	0.0382286	-0.00014137	-0.000214249	-0.000283082	3361.87	0.94408	-0.38208	0.302103	-0.720834	0.000213632	0.0146161	0	0	0.0559197	199.13	0	0	0.000442141	0.0210271	0.000610454	0.0247074	0.000514677	0.0226865	0	400	1000	-110.86	-110.87	0.54
1	Bojangles	Bradypus	M	2/20/15	2	11:08:10	11:11:47	10818956	818956	8633	217	0.0602778	00:03:37	0	1	0	0	0	0	264.95	0.030694	7.83e-06	2.25e-05	3.82e-05	8688.4	1.00653	-0.138735	0.936027	-0.327322	0.000146875	0.0121192	0	0	0.00781717	67.4778	0	0	0.000254351	0.0159484	0.000310267	0.0176144	0.000363694	0.0190708	0	400	1000	-110.61	-109.82	1.03
1	Bojangles	Bradypus	M	2/20/15	2	11:15:49	11:18:41	10837225	837225	6852	172	0.0477778	00:02:52	0	1	0	0	0	0	222.471	0.0324728	1.8e-05	4.44e-05	2.14e-05	6438.17	0.939742	-0.678576	0.3774	-0.49173	0.000221583	0.0148857	0	0	0.0602584	412.83	0	0	0.000374033	0.0193399	0.000364696	0.019097	0.000393312	0.0198321	0	400	1000	-110.29	-110.03	0.94
1	Bojangles	Bradypus	M	2/20/15	2	11:18:40	11:19:39	10844021	844021	2376	59	0.0163889	00:00:59	0	0	0	1	0	0	84.885	0.0357411	5.89e-05	8.12e-05	4.02e-05	2248.54	0.946755	-0.767802	0.0803893	-0.437812	0.000284025	0.0168531	0	0	0.0532451	126.457	0	0	0.000455181	0.021335	0.00051141	0.0226144	0.000529194	0.0230042	0	400	1000	-110.05	-110.23	0.34
1	Bojangles	Bradypus	M	2/20/15	2	11:19:14	11:21:54	10845370	845370	6367	160	0.0444444	00:02:40	0	1	0	0	0	0	192.348	0.030215	-5.87e-06	2.83e-05	1.33e-05	6025.93	0.946581	-0.636772	0.415794	-0.55474	0.000147842	0.012159	0	0	0.0534191	340.066	0	0	0.000276892	0.0166401	0.000316163	0.017781	0.000303086	0.0174094	0	400	1000	-110.19	-109.86	0.7
1	Bojangles	Bradypus	M	2/20/15	2	11:21:55	11:23:18	10851789	851789	3292	83	0.0230556	00:01:23	0	0	0	1	0	0	112.257	0.0341104	-2.6e-05	-0.000140208	-1.36e-05	3127.05	0.950183	-0.73136	0.150368	-0.437476	0.000241989	0.015556	0	0	0.0498174	163.949	0	0	0.000369141	0.019213	0.00041202	0.0202983	0.000469809	0.0216751	0	400	1000	-109.86	-110.05	0.53
1	Bojangles	Bradypus	M	2/20/15	2	11:23:15	11:26:10	10854971	854971	6961	175	0.0486111	00:02:55	0	1	0	0	0	0	219.082	0.0314773	6.66e-07	7.82e-06	-1.37e-06	6621.38	0.951347	-0.663229	0.331355	-0.458263	0.000168338	0.0129745	0	0	0.0486528	338.624	0	0	0.000333027	0.018249	0.000299283	0.0172998	0.00036572	0.0191238	0	400	1000	-110.11	-109.83	0.61
1	Bojangles	Bradypus	M	2/20/15	2	11:26:03	11:29:33	10861660	861660	8363	210	0.0583333	00:03:30	0	0	0	1	0	0	310.297	0.037108	-6.95e-06	5.05e-06	8.9e-06	7942.82	0.949871	-0.791193	0.0355642	-0.393776	0.000254535	0.0159541	0	0	0.050129	419.179	0	0	0.000413772	0.0203414	0.000521974	0.0228467	0.00058206	0.0241259	0	400	1000	-109.88	-109.48	0.62
1	Bojangles	Bradypus	M	2/20/15	2	11:29:36	11:30:52	10870128	870128	3023	76	0.0211111	00:01:16	0	1	0	0	0	0	95.7937	0.0316988	4.56e-05	0.000161495	8.83e-05	2875.4	0.951489	-0.794991	0.397619	-0.335912	0.000185327	0.0136135	0	0	0.0485113	146.601	0	0	0.000321374	0.0179269	0.000315315	0.0177571	0.000383338	0.019579	0	400	1000	-109.48	-108.97	0.79
1	Bojangles	Bradypus	M	2/20/15	2	11:30:55	11:37:36	10873257	873257	15968	401	0.111389	00:06:41	0	0	0	1	0	0	561.767	0.035183	4.29e-05	-6.62e-05	5.14e-05	15429.5	0.96634	-0.900885	-0.0396392	-0.0699218	0.000260945	0.0161538	0	0	0.0336602	537.453	0	0	0.000404582	0.0201142	0.00048429	0.0220066	0.000514902	0.0226914	0	400	1000	-109	-109.43	1.11
1	Bojangles	Bradypus	M	2/20/15	2	11:38:04	11:42:53	10890356	890356	11491	289	0.0802778	00:04:49	0	0	0	0	0	1	461.802	0.0401916	1.31e-05	7.43e-05	8.92e-05	11003.8	0.957681	-0.808225	0.0726933	-0.278781	0.000336039	0.0183314	6.37e-08	0.000252476	0.042805	491.829	6.37e-08	0.000252476	0.000547691	0.0234028	0.000614219	0.0247834	0.000779189	0.027914	0	400	1000	-109.16	-110.43	1.49
1	Bojangles	Bradypus	M	2/20/15	2	11:43:07	11:46:43	10902385	902385	8578	216	0.06	00:03:36	0	1	0	0	0	0	296.303	0.0345462	3.81e-05	-0.000153339	3.6e-05	8339.46	0.972304	-0.599195	-0.646959	0.302873	0.000231474	0.0152143	0	0	0.0277273	237.817	0	0	0.00036947	0.0192216	0.000475899	0.0218151	0.000443734	0.021065	0	400	1000	-110.64	-110.57	0.81
1	Bojangles	Bradypus	M	2/20/15	2	11:46:45	11:50:08	10911069	911069	8039	203	0.0563889	00:03:23	0	0	0	0	1	0	448.94	0.0558522	2.51e-05	3.37e-05	0.00035397	7741.99	0.963173	-0.742323	0.373652	-0.201615	0.000627391	0.0250478	1.55e-06	0.0012446	0.0374848	301.302	6.99e-07	0.000835815	0.00102522	0.0320191	0.0014954	0.0386704	0.0013945	0.037343	0	400	1000	-110.51	-108.37	2.27
1	Bojangles	Bradypus	M	2/20/15	2	11:49:22	11:56:07	10917272	917272	16130	405	0.1125	00:06:45	0	0	0	1	0	0	807.673	0.0500758	9.63e-06	-2.07e-05	-2.01e-05	15654.5	0.970579	-0.745185	0.267382	-0.0917947	0.000881912	0.029697	2.01e-06	0.00141887	0.033021	532.595	2.26e-06	0.00150179	0.000963893	0.0310466	0.00113338	0.0336657	0.0014445	0.0380066	0	400	1000	-108.29	-109.11	0.98
1	Bojangles	Bradypus	M	2/20/15	2	11:55:49	12:01:23	10932699	932699	13271	334	0.0927778	00:05:34	0	0	0	0	1	0	755.947	0.0569666	4.64e-05	0.000103746	0.00011105	12689.6	0.956263	-0.807681	0.107677	-0.219375	0.000981088	0.0313223	5.52e-08	0.000234934	0.0441927	586.437	5.52e-08	0.000234934	0.00100582	0.0317146	0.00187567	0.043309	0.00145414	0.0381331	0	400	1000	-109.1	-104.75	4.63
1	Bojangles	Bradypus	M	2/20/15	2	12:01:22	12:01:58	10945968	945968	1405	36	0.01	00:00:36	0	0	0	1	0	0	72.9675	0.0519712	-0.00129095	-0.000560445	-0.00142572	1329.76	0.947121	-0.592047	-0.0396355	-0.408685	0.000509496	0.022572	5.04e-06	0.00224562	0.0530216	74.4424	5.04e-06	0.00224562	0.000637304	0.0252449	0.00201086	0.0448426	0.000827018	0.0287579	0	400	1000	-104.75	-105.49	0.75
1	Bojangles	Bradypus	M	2/20/15	2	12:01:52	12:06:22	10947155	947155	10736	270	0.075	00:04:30	0	1	0	0	0	0	375.739	0.0350013	-8.23e-05	2.77e-05	-4.19e-05	10271.4	0.95681	0.180382	-0.73604	-0.382166	0.000191378	0.0138339	3.64e-07	0.000603225	0.0431901	463.646	3.64e-07	0.000603225	0.00040418	0.0201042	0.00044357	0.0210611	0.0004546	0.0213213	0	400	1000	-105.46	-105.22	0.85
1	Bojangles	Bradypus	M	2/20/15	2	12:06:19	12:08:58	10957754	957754	6356	159	0.0441667	00:02:39	0	0	0	1	0	0	322.348	0.0507235	-4.19e-06	5.93e-05	5.34e-05	6007.13	0.945261	-0.145892	-0.12114	-0.541064	0.000383018	0.0195709	3.8e-06	0.0019502	0.0548558	348.609	3.8e-06	0.0019502	0.000905491	0.0300914	0.00103853	0.0322262	0.00105912	0.0325441	0	400	1000	-105.33	-104.85	0.73
1	Bojangles	Bradypus	M	2/20/15	2	12:08:54	12:11:05	10963956	963956	5187	131	0.0363889	00:02:11	0	1	0	0	0	0	184.265	0.0355312	7.81e-05	0.000530462	0.000152294	5029.89	0.969898	-0.92928	0.0873139	0.0649673	0.000235243	0.0153376	0	0	0.0301025	156.111	0	0	0.000316921	0.0178023	0.000399824	0.0199956	0.000689817	0.0262644	0	400	1000	-104.8	-104.2	0.84
1	Bojangles	Bradypus	M	2/20/15	2	12:11:01	12:16:09	10968989	968989	12253	308	0.0855556	00:05:08	0	0	0	1	0	0	550.055	0.0448951	7.45e-06	-3.79e-05	-5.56e-05	12087.1	0.986542	-0.561745	0.457111	0.0438064	0.000348078	0.0186568	0	0	0.0232676	285.075	1.79e-07	0.000423485	0.000722937	0.0268875	0.000730051	0.0270194	0.000930532	0.0305046	0	400	1000	-104.18	-104.59	0.97
1	Bojangles	Bradypus	M	2/20/15	2	12:16:18	12:20:26	10981596	981596	9865	248	0.0688889	00:04:08	0	1	0	0	0	0	312.701	0.0317012	3.01e-05	-6.44e-05	5.2e-07	9263.66	0.939138	-0.775093	-0.319012	-0.417006	0.000147167	0.0121313	0	0	0.0608618	600.34	0	0	0.000297107	0.0172368	0.000311735	0.017656	0.000372572	0.0193021	0	400	1000	-104.58	-104.24	0.73
1	Bojangles	Bradypus	M	2/20/15	2	12:20:27	12:23:42	10991510	991510	7780	195	0.0541667	00:03:15	0	0	0	1	0	0	250.059	0.0321454	-3.11e-05	4.44e-05	-9.1e-06	7499.79	0.964107	-0.875727	0.0455185	-0.099595	0.000173871	0.013186	0	0	0.0358933	279.214	0	0	0.000307537	0.0175367	0.000351978	0.0187611	0.000406242	0.0201554	0	400	1000	-104.26	-103.91	0.8
1	Bojangles	Bradypus	M	2/20/15	2	12:23:16	12:25:28	11498225	498225	5263	132	0.0366667	00:02:12	0	1	0	0	0	0	156.948	0.0298267	-1.15e-05	-1.54e-05	2.27e-06	5071.93	0.96388	-0.954162	-0.0206906	-0.113054	0.000136593	0.0116873	0	0	0.0361204	190.066	0	0	0.000198718	0.0140967	0.000322783	0.0179662	0.000345796	0.0185956	0	400	1000	-104	-103.9	0.58
1	Bojangles	Bradypus	M	2/20/15	2	12:25:26	12:29:08	11503430	503430	8828	222	0.0616667	00:03:42	0	0	0	1	0	0	282.606	0.0320161	-1.96e-05	-1.13e-05	-3.27e-05	8440.93	0.956263	-0.821474	0.186381	-0.365926	0.000166476	0.0129026	0	0	0.043737	386.066	0	0	0.000318791	0.0178547	0.000330103	0.0181687	0.000376541	0.0194047	0	400	1000	-103.94	-102.68	1.62
1	Bojangles	Bradypus	M	2/20/15	2	12:29:05	12:31:59	11512142	512142	6904	174	0.0483333	00:02:54	0	1	0	0	0	0	226.216	0.0327707	4.46e-05	3.39e-05	-1.97e-05	6701.94	0.970873	-0.557008	0.656367	-0.39605	0.000162336	0.0127411	0	0	0.0291268	201.062	0	0	0.000349783	0.0187025	0.000344725	0.0185668	0.000372453	0.019299	0	400	1000	-102.71	-102.34	0.68
1	Bojangles	Bradypus	M	2/20/15	2	12:32:05	12:35:44	11519271	519271	8714	219	0.0608333	00:03:39	0	0	0	1	0	0	294.907	0.0338468	-1.51e-05	4.26e-05	1.1e-05	8382.69	0.96209	-0.842524	0.235169	-0.282913	0.000199476	0.0141236	0	0	0.0379104	330.313	0	0	0.000366001	0.0191311	0.00038654	0.0196606	0.000435267	0.0208631	0	400	1000	-102.3	-102.76	1.25
1	Bojangles	Bradypus	M	2/20/15	2	12:35:49	12:45:41	11528210	528210	23537	592	0.164444	00:09:52	0	1	0	0	0	0	743.98	0.0316103	8.54e-06	-2.12e-05	-3.1e-05	22493.3	0.955698	-0.79386	0.0727513	-0.301456	0.000157702	0.0125579	0	0	0.0443024	1042.7	0	0	0.000309481	0.0175921	0.000317375	0.017815	0.000366284	0.0191385	0	400	1000	-102.57	-100.41	2.29
1	Bojangles	Bradypus	M	2/20/15	2	12:45:13	12:48:25	11550613	550613	7640	192	0.0533333	00:03:12	0	0	0	1	0	0	255.883	0.0334969	-2.61e-05	7.54e-06	-7.35e-06	7239.73	0.947732	-0.776755	-0.174247	-0.386818	0.000177153	0.0133099	0	0	0.0522677	399.273	0	0	0.000341011	0.0184665	0.000350599	0.0187243	0.000441332	0.0210079	0	400	1000	-100.39	-99.94	0.96
1	Bojangles	Bradypus	M	2/20/15	2	12:48:26	12:50:00	11558307	558307	3736	94	0.0261111	00:01:34	0	1	0	0	0	0	124.324	0.0332863	3.46e-06	3.2e-05	5.97e-05	3704.85	0.991927	-0.753378	0.551587	0.183197	0.00017165	0.0131015	0	0	0.00939938	35.1067	0	0	0.000354412	0.0188258	0.000413503	0.0203348	0.000347811	0.0186497	0	400	1000	-99.93	-99.85	0.48
1	Bojangles	Bradypus	M	2/20/15	2	12:50:13	14:53:09	11562557	562557	293433	7376	2.04889	02:02:56	1	0	0	0	0	0	8564.04	0.0291858	5.13e-06	-1.41e-06	2.69e-06	287953	0.981326	-0.936052	-0.00141191	0.233969	0.000142086	0.01192	0	0	0.0187401	5498.96	0	0	0.000242111	0.0155599	0.00028268	0.0168131	0.000310379	0.0176176	0	400	1000	-99.59	-88.66	11.05
1	Bojangles	Bradypus	M	2/20/15	2	14:53:07	15:22:47	11855934	855934	70798	1780	0.494444	00:29:40	0	1	0	0	0	0	2229.54	0.031492	1.25e-06	-5.91e-06	1.8e-06	69807.6	0.986025	-0.8422	0.0837862	0.432072	0.000193079	0.0138953	0	0	0.0153335	1085.57	0	0	0.000333125	0.0182517	0.0003143	0.0177285	0.000386238	0.0196529	0	400	1000	-88.62	-87.62	1.77
1	Bojangles	Bradypus	M	2/20/15	2	15:22:28	15:53:06	11925950	925950	73141	1838	0.510556	00:30:38	1	0	0	0	0	0	2300.67	0.0314558	2.33e-06	-3.3e-07	8.78e-07	73433.3	1.00401	-0.735803	0.0977262	0.670455	0.000153234	0.0123788	0	0	0.0104102	761.402	0	0	0.000349711	0.0187006	0.000230936	0.0151966	0.00039209	0.0198013	0	400	1000	-87.59	-88.95	1.77
1	Bojangles	Bradypus	M	2/20/15	2	15:52:19	18:02:18	12497244	497244	310238	7799	2.16639	02:09:59	1	0	0	0	0	0	9627.81	0.0310337	-1.4e-06	8.25e-07	1.57e-07	305692	0.985349	-0.802367	0.0367557	0.561006	0.000155219	0.0124587	0	0	0.0146555	4546.66	0	0	0.00032269	0.0179636	0.000286552	0.0169278	0.000348171	0.0186593	0	400	1000	-88.83	-96.54	8.97
1	Bojangles	Bradypus	M	2/20/15	2	18:01:17	18:06:39	12805075	805075	12803	322	0.0894444	00:05:22	0	1	0	0	0	0	457.54	0.0357397	5.47e-06	-7.8e-06	-1.41e-05	12599.6	0.984193	-0.856455	-0.0631046	0.413867	0.000203215	0.0142554	0	0	0.0161982	207.37	0	0	0.000442283	0.0210305	0.000480825	0.0219277	0.000439556	0.0209656	0	400	1000	-96.54	-97.54	1.22
1	Bojangles	Bradypus	M	2/20/15	2	18:06:43	18:08:48	12818049	818049	4961	125	0.0347222	00:02:05	0	0	0	1	0	0	188.178	0.0379392	9.21e-05	1.5e-05	-0.000112177	4794	0.966533	-0.761597	-0.18516	0.0891752	0.000291295	0.0170674	0	0	0.0334673	165.998	0	0	0.000511563	0.0226178	0.000530612	0.023035	0.000568415	0.0238414	0	400	1000	-97.6	-97.1	0.72
1	Bojangles	Bradypus	M	2/20/15	2	18:08:41	18:13:48	12822719	822719	12226	307	0.0852778	00:05:07	0	1	0	0	0	0	426.752	0.0349081	1.85e-05	3.1e-05	1.81e-05	11702.6	0.957271	-0.308314	0.272767	-0.699359	0.000186426	0.0136538	0	0	0.043709	534.343	0	0	0.000366021	0.0191317	0.000416447	0.020407	0.000471965	0.0217248	0	400	1000	-97.08	-96.58	0.7
1	Bojangles	Bradypus	M	2/20/15	2	18:14:31	18:21:00	12836673	836673	15455	389	0.108056	00:06:29	0	0	0	1	0	0	603.668	0.0390623	-5.02e-05	5.69e-06	2.41e-05	14839.9	0.960263	-0.640366	0.239134	-0.377683	0.00031283	0.017687	0	0	0.0403891	624.173	0	0	0.000437681	0.0209208	0.000670368	0.0258915	0.0006034	0.0245642	0	400	1000	-96.65	-96.92	0.94
1	Bojangles	Bradypus	M	2/20/15	2	18:21:19	18:29:11	12852875	852875	18799	472	0.131111	00:07:52	0	1	0	0	0	0	646.399	0.0343866	1.45e-05	-5.14e-05	-6.47e-05	18070.1	0.96128	-0.665247	-0.632892	0.0994758	0.000189359	0.0137608	0	0	0.0387201	727.861	0	0	0.000415538	0.0203847	0.000401277	0.0200319	0.000397823	0.0199455	0	400	1000	-96.75	-97.27	1.11
1	Bojangles	Bradypus	M	2/20/15	2	18:29:11	18:37:43	12871672	871672	20356	512	0.142222	00:08:32	0	0	0	1	0	0	794.127	0.0390138	-1.33e-05	5.31e-05	8.15e-05	19835	0.974454	-0.228601	-0.594476	0.179789	0.000280399	0.0167451	0	0	0.0263491	536.336	0	0	0.000530201	0.0230261	0.000563077	0.0237292	0.000610897	0.0247163	0	400	1000	-97.27	-97.05	1.07
1	Bojangles	Bradypus	M	2/20/15	2	18:37:49	18:40:19	12892257	892257	5941	150	0.0416667	00:02:30	0	1	0	0	0	0	209.755	0.0353122	-2.17e-05	-6.74e-05	-5.24e-05	5839.96	0.983158	-0.848919	0.430595	0.0184961	0.000207807	0.0144155	0	0	0.016941	100.629	0	0	0.000385159	0.0196255	0.000450509	0.0212252	0.000449646	0.0212049	0	400	1000	-97.23	-97.16	0.62
1	Bojangles	Bradypus	M	2/20/15	2	18:40:23	18:46:14	12898369	898369	13956	351	0.0975	00:05:51	0	0	0	1	0	0	514.601	0.0368757	2.38e-05	-1.96e-06	-2.95e-05	13359.1	0.957302	-0.741245	0.305541	-0.403511	0.000212895	0.0145909	0	0	0.0426982	595.854	0	0	0.000422571	0.0205565	0.000504534	0.0224618	0.000496101	0.0222733	0	400	1000	-97.38	-97.35	0.87
1	Bojangles	Bradypus	M	2/20/15	2	18:46:15	18:48:39	12912380	912380	5711	144	0.04	00:02:24	0	1	0	0	0	0	197.406	0.034572	-7.76e-05	-0.000101889	0.000189882	5453.18	0.955023	-0.846097	-0.0690475	-0.41212	0.000195826	0.0139938	0	0	0.0449774	256.821	0	0	0.000469981	0.0216791	0.000348681	0.018673	0.000421581	0.0205324	0	400	1000	-97.39	-97.02	0.5
1	Bojangles	Bradypus	M	2/20/15	2	18:46:15	18:48:39	12912380	912380	5711	144	0.04	00:02:24	0	1	0	0	0	0	197.406	0.034572	-7.76e-05	-0.000101889	0.000189882	5453.18	0.955023	-0.846097	-0.0690475	-0.41212	0.000195826	0.0139938	0	0	0.0449774	256.821	0	0	0.000469981	0.0216791	0.000348681	0.018673	0.000421581	0.0205324	0	400	1000	-97.39	-97.02	0.5
1	Bojangles	Bradypus	M	2/20/15	2	18:48:42	18:53:33	12918204	918204	11592	291	0.0808333	00:04:51	0	0	0	1	0	0	420.25	0.0362565	-2.51e-06	2.67e-05	0.000110559	11395.4	0.983121	-0.777744	-0.135764	0.467764	0.000211851	0.0145551	0	0	0.0176645	204.749	0	0	0.00041791	0.0204428	0.000473685	0.0217643	0.000477202	0.021845	0	400	1000	-97.02	-97.43	0.86
1	Bojangles	Bradypus	M	2/20/15	2	18:51:37	18:58:02	13425192	425192	15320	385	0.106944	00:06:25	0	1	0	0	0	0	517.909	0.0338083	-1.69e-05	1.82e-05	-7.29e-05	14954	0.976171	-0.911006	0.168737	-0.00642184	0.000186799	0.0136674	0	0	0.0238439	365.265	0	0	0.000318057	0.0178342	0.00044294	0.0210461	0.000408739	0.0202173	0	400	1000	-97.22	-98.61	1.63
1	Bojangles	Bradypus	M	2/20/15	2	18:58:06	19:01:15	13440678	440678	7521	189	0.0525	00:03:09	0	0	0	1	0	0	284.618	0.0378482	7.65e-05	-0.000137037	-0.000133076	7199.68	0.957405	-0.762767	-0.279041	-0.12915	0.000227064	0.0150686	0	0	0.042832	322.097	0	0	0.00038095	0.0195179	0.000491365	0.0221668	0.000645155	0.0253999	0	400	1000	-98.76	-99.26	0.91
1	Bojangles	Bradypus	M	2/20/15	2	19:01:14	19:04:27	13448141	448141	7689	193	0.0536111	00:03:13	0	0	0	1	0	0	301.762	0.0392511	-0.000185646	-2.88e-05	2.97e-05	7486.94	0.973847	-0.737653	-0.0726616	0.355218	0.000299047	0.017293	0	0	0.028701	220.653	1.27e-07	0.000356405	0.000507843	0.0225354	0.000641377	0.0253254	0.000611209	0.0247226	0	400	1000	-99.18	-99.6	1.16
1	Bojangles	Bradypus	M	2/20/15	2	19:01:21	19:10:23	13448421	448421	21548	542	0.150556	00:09:02	0	0	0	1	0	0	819.528	0.0380344	3.65e-05	-6.05e-06	8.03e-05	21797.6	1.01163	-0.342462	0.179571	0.706402	0.000258043	0.0160637	0	0	0.0314642	677.959	4.53e-08	0.000212891	0.000467308	0.0216173	0.000632055	0.0251407	0.000498162	0.0223195	0	400	1000	-98.97	-99.69	1.48
1	Bojangles	Bradypus	M	2/20/15	2	19:10:25	19:11:43	13470079	470079	3088	78	0.0216667	00:01:18	0	1	0	0	0	0	111.707	0.0361863	-0.000198112	0.000198112	0.000418922	2988.75	0.968173	-0.916252	-0.129347	0.179029	0.000226188	0.0150395	0	0	0.0318268	98.2493	0	0	0.00032473	0.0180203	0.000579785	0.0240787	0.000480373	0.0219174	0	400	1000	-99.71	-99.75	0.49
1	Bojangles	Bradypus	M	2/20/15	2	19:10:25	19:23:23	13470079	470079	30919	778	0.216111	00:12:58	0	0	0	1	0	0	1255.65	0.0406123	-1.16e-05	2.57e-05	2.44e-05	29890.1	0.966754	-0.810336	0.129566	-0.126785	0.000708567	0.0266189	8.69e-08	0.000294721	0.0337229	1042.64	8.69e-08	0.000294721	0.000694622	0.0263557	0.000944985	0.0307406	0.000700339	0.0264639	0	400	1000	-99.71	-102.53	3.06
1	Bojangles	Bradypus	M	2/20/15	2	19:23:16	19:25:17	13500715	500715	4828	121	0.0336111	00:02:01	0	0	0	0	1	0	211.369	0.0437888	-6.22e-06	0.000270037	2.52e-05	4563.41	0.945392	-0.685065	0.238265	-0.528172	0.000325976	0.0180548	0	0	0.0546076	263.591	0	0	0.00058357	0.0241572	0.000849409	0.0291446	0.000677241	0.0260239	0	400	1000	-102.33	-101.6	1.38
1	Bojangles	Bradypus	M	2/20/15	2	19:26:15	19:36:38	13507841	507841	24802	623	0.173056	00:10:23	0	0	0	1	0	0	969.167	0.0390777	9.09e-06	1.86e-06	-1.35e-05	23809.4	0.960016	-0.776142	0.0938982	-0.252349	0.000243895	0.0156171	0	0	0.0419014	1039.2	1.97e-08	0.000140314	0.000439061	0.0209538	0.000589684	0.0242834	0.000612857	0.0247559	0	400	1000	-101.61	-100.85	1.96
1	Bojangles	Bradypus	M	2/20/15	2	19:36:23	19:39:29	13532024	532024	7409	186	0.0516667	00:03:06	0	0	0	0	1	0	332.508	0.044885	7.1e-05	-8.44e-05	8.41e-05	7292.78	0.984446	-0.701587	0.339251	0.190152	0.000517876	0.0227569	0	0	0.0251874	186.588	0	0	0.0007868	0.02805	0.000960249	0.0309879	0.000709188	0.0266306	0	400	1000	-100.76	-99.51	1.49
1	Bojangles	Bradypus	M	2/20/15	2	19:39:42	19:41:31	13539936	539936	4322	109	0.0302778	00:01:49	0	0	0	0	1	0	177.449	0.0410667	-7.96e-05	9.24e-05	-7.1e-05	4326.79	1.00134	-0.64953	0.573336	0.186255	0.000289624	0.0170183	0	0	0.0210536	90.9727	1.7e-07	0.000411707	0.000488168	0.0220945	0.000726885	0.0269608	0.000647783	0.0254516	0	400	1000	-99.86	-99.47	0.88
1	Bojangles	Bradypus	M	2/20/15	2	19:42:08	19:44:37	14045741	45741	5917	149	0.0413889	00:02:29	0	0	0	1	0	0	256.246	0.043314	-7.42e-05	-0.000436614	-0.000150174	5591.14	0.945088	-0.420814	0.231954	-0.695832	0.00323263	0.0568563	3.22e-06	0.00179413	0.0549124	324.862	3.22e-06	0.00179413	0.00156153	0.0395163	0.00109711	0.0331226	0.00264036	0.0513844	0	400	1000	-99.07	-99.34	0.72
1	Bojangles	Bradypus	M	2/20/15	2	19:44:49	19:46:30	14052149	52149	3995	101	0.0280556	00:01:41	0	0	0	0	1	0	193.072	0.0483405	0.000210888	-0.000160764	-0.000142364	3828.17	0.95848	-0.556858	0.516804	-0.459702	0.000969594	0.0311383	2.57e-06	0.00160229	0.0416746	166.448	2.57e-06	0.00160229	0.00154688	0.0393303	0.0010608	0.0325699	0.00106789	0.0326785	0	400	1000	-99.51	-97.9	1.64
1	Bojangles	Bradypus	M	2/20/15	2	19:46:37	19:49:56	14056437	56437	7889	199	0.0552778	00:03:19	0	0	0	1	0	0	344.528	0.0436775	-6.56e-05	-0.000189977	-8.13e-05	7521.58	0.953548	-0.377824	0.509745	-0.635814	0.000379489	0.0194805	0	0	0.0464524	366.417	0	0	0.000644057	0.0253783	0.000857587	0.0292846	0.000741119	0.0272235	0	400	1000	-97.73	-97.89	0.78
1	Bojangles	Bradypus	M	2/20/15	2	19:49:56	19:52:02	14064324	64324	5029	126	0.035	00:02:06	0	0	0	0	1	0	223.656	0.0444821	2.2e-05	3.74e-05	0.000115709	4868.63	0.968303	-0.686214	0.505164	-0.321416	0.0003733	0.019321	0	0	0.0339948	170.926	0	0	0.000609041	0.0246787	0.000789767	0.0281028	0.000843179	0.0290375	0	400	1000	-97.89	-96.64	1.46
1	Bojangles	Bradypus	M	2/20/15	2	19:52:08	19:57:05	14069598	69598	11831	297	0.0825	00:04:57	0	0	0	1	0	0	499.826	0.0422508	-2.9e-05	8.65e-06	8.02e-05	11399.7	0.963627	-0.419652	0.574399	-0.501406	0.000342395	0.0185039	4.13e-07	0.000642455	0.0395058	467.354	7.22e-07	0.000849888	0.000603706	0.0245704	0.000691188	0.0262905	0.000748664	0.0273617	0	400	1000	-96.69	-98.37	2.01
1	Bojangles	Bradypus	M	2/20/15	2	19:52:08	19:57:05	14069598	69598	11831	297	0.0825	00:04:57	0	0	0	1	0	0	499.826	0.0422508	-2.9e-05	8.65e-06	8.02e-05	11399.7	0.963627	-0.419652	0.574399	-0.501406	0.000342395	0.0185039	4.13e-07	0.000642455	0.0395058	467.354	7.22e-07	0.000849888	0.000603706	0.0245704	0.000691188	0.0262905	0.000748664	0.0273617	0	400	1000	-96.69	-98.37	2.01
1	Bojangles	Bradypus	M	2/20/15	2	19:57:39	20:00:30	14082758	82758	6804	171	0.0475	00:02:51	0	0	0	1	0	0	317.941	0.0467355	-6.12e-05	0.000200825	0.000187977	6544.04	0.961934	-0.241009	0.577415	-0.595585	0.0003157	0.0177679	0	0	0.0414253	281.816	0	0	0.000734719	0.0271057	0.000869906	0.0294942	0.000778106	0.0278946	0	400	1000	-98.07	-98.66	0.99
1	Bojangles	Bradypus	M	2/20/15	2	20:00:30	20:04:06	14089560	89560	8628	216	0.06	00:03:36	0	0	0	1	0	0	365.08	0.0423183	9.67e-05	1.31e-05	-1.16e-05	8333.53	0.965983	-0.406696	0.528442	-0.468096	0.000267063	0.0163421	0	0	0.0396233	341.83	1.98e-07	0.000445081	0.00055105	0.0234744	0.00075243	0.0274305	0.000642882	0.0253551	0	400	1000	-98.66	-98.1	1.48
1	Bojangles	Bradypus	M	2/20/15	2	20:04:01	20:05:02	14097989	97989	2417	61	0.0169444	00:01:01	0	1	0	0	0	0	135.432	0.0560563	0.00118695	-0.00126264	0.00110116	2427.35	1.0047	0.933809	0.358342	-0.0160531	0.00113602	0.0337049	0	0	0.00917488	22.1665	0	0	0.000831655	0.0288384	0.00151537	0.0389277	0.00192857	0.0439155	0	400	1000	-98.11	-98.1	0.26
1	Bojangles	Bradypus	M	2/20/15	2	20:05:02	20:14:47	14100404	100404	23267	585	0.1625	00:09:45	0	0	0	1	0	0	986.995	0.0424222	-6.07e-05	3.97e-05	-3.9e-05	22549.2	0.969193	-0.464444	0.519407	-0.407349	0.000340103	0.0184419	0	0	0.0361818	841.805	3.15e-08	0.000177427	0.000660626	0.0257026	0.000696188	0.0263854	0.000675862	0.0259973	0	400	1000	-98.1	-98.48	1.61
1	Bojangles	Bradypus	M	2/20/15	2	20:12:47	20:13:59	14118918	118918	2861	72	0.02	00:01:12	0	0	0	1	0	0	121.243	0.0423927	5.17e-05	0.000260189	0.00039643	2712.32	0.948365	-0.302821	0.339543	-0.720101	0.000278115	0.0166768	0	0	0.0527471	150.857	0	0	0.000575267	0.0239847	0.000838188	0.0289515	0.000563145	0.0237307	0	400	1000	-98.33	-98.34	0.42
1	Bojangles	Bradypus	M	2/20/15	2	20:13:57	20:16:50	14121679	121679	6902	173	0.0480556	00:02:53	0	0	0	1	0	0	296.65	0.0429865	-0.000113279	0.000111722	0.000140909	6610.3	0.957875	-0.409423	0.502476	-0.584251	0.000291547	0.0170747	1.06e-06	0.00103021	0.0438043	302.294	1.06e-06	0.00103021	0.000688589	0.026241	0.000723224	0.0268928	0.000648789	0.0254713	0	400	1000	-98.39	-98.64	0.83
1	Bojangles	Bradypus	M	2/20/15	2	20:17:20	20:24:53	14129762	129762	18042	453	0.125833	00:07:33	0	0	0	0	0	1	946.216	0.0524481	-4.68e-06	2.27e-05	2.48e-05	17070.3	0.946196	-0.565607	0.362096	-0.579896	0.000631929	0.0251382	2.3e-06	0.00151675	0.053804	970.677	2.3e-06	0.00151675	0.0011754	0.0342841	0.00136393	0.0369314	0.00110566	0.0332515	0	400	1000	-98.68	-101.07	2.59
1	Bojangles	Bradypus	M	2/20/15	2	20:20:14	20:37:30	14136677	136677	41208	1036	0.287778	00:17:16	0	0	0	1	0	0	1927.4	0.0467736	3.67e-07	1.29e-05	-3.2e-05	39609	0.961221	-0.540169	0.42968	-0.413897	0.00042984	0.0207326	1.23e-06	0.00110744	0.0410711	1692.42	1.34e-06	0.0011597	0.000770601	0.0277597	0.000980254	0.031309	0.000945339	0.0307464	0	400	1000	-99.47	-101.15	2.49
1	Bojangles	Bradypus	M	2/20/15	2	20:37:30	20:38:27	14177883	177883	2270	57	0.0158333	00:00:57	0	1	0	0	0	0	80.4878	0.0354728	-0.000124276	-0.00056898	0.000511522	2176.93	0.959422	-0.894261	-0.17929	-0.219129	0.000217994	0.0147646	0	0	0.040578	92.0715	0	0	0.000329359	0.0181482	0.0005112	0.0226097	0.000480534	0.0219211	0	400	1000	-101.15	-101.37	0.41
1	Bojangles	Bradypus	M	2/20/15	2	20:38:29	20:40:39	14180239	180239	5178	130	0.0361111	00:02:10	0	1	0	0	0	0	209.753	0.0405163	3.48e-05	0.000224192	-3.98e-05	5007.89	0.967335	-0.717147	0.485484	-0.298986	0.0002498	0.0158051	0	0	0.0340796	176.43	0	0	0.000542608	0.0232939	0.000573969	0.0239576	0.000642585	0.0253493	0	400	1000	-101.37	-100.75	0.65
1	Bojangles	Bradypus	M	2/20/15	2	20:40:39	20:45:52	14185415	185415	12423	313	0.0869444	00:05:13	0	0	0	1	0	0	509.855	0.0410446	2.55e-05	-5.64e-05	-1.1e-05	12274.9	0.98816	-0.754914	0.442155	0.132691	0.000313244	0.0176987	0	0	0.0199358	247.643	0	0	0.00053036	0.0230296	0.00065078	0.0255104	0.00073309	0.0270756	0	400	1000	-100.75	-101.6	1.26
1	Bojangles	Bradypus	M	2/20/15	2	20:45:52	20:47:02	14197836	197836	2811	70	0.0194444	00:01:10	0	0	0	1	0	0	122.877	0.0437285	-7.33e-05	3.04e-05	0.000160473	2725.41	0.969896	-0.818583	0.150641	0.0590754	0.000344838	0.0185698	0	0	0.0307594	86.4338	0	0	0.000571862	0.0239136	0.000827211	0.0287613	0.000781424	0.027954	0	400	1000	-101.6	-101.81	0.53
1	Bojangles	Bradypus	M	2/20/15	2	20:47:02	20:52:43	14200645	200645	13557	341	0.0947222	00:05:41	0	0	0	1	0	0	597.369	0.0440668	-1.95e-05	-0.000105087	1.14e-05	13121.8	0.967972	-0.676567	0.376357	-0.25818	0.000322321	0.0179533	2.88e-07	0.000536802	0.03396	460.362	2.88e-07	0.000536802	0.000615016	0.0247995	0.000944811	0.0307378	0.000668955	0.0258642	0	400	1000	-101.81	-106.13	4.43
1	Bojangles	Bradypus	M	2/20/15	2	20:52:51	21:01:10	14214496	214496	19866	499	0.138611	00:08:19	0	0	0	0	0	1	833.372	0.0419518	-1.59e-05	-5.58e-05	5.38e-06	19215.5	0.967304	-0.818886	0.236667	-0.146774	0.000322711	0.0179641	0	0	0.0327475	650.53	0	0	0.000468826	0.0216524	0.000864097	0.0293955	0.000642299	0.0253436	0	400	1000	-106.25	-111.36	5.95
1	Bojangles	Bradypus	M	2/20/15	2	21:01:12	21:07:11	14234409	234409	14296	359	0.0997222	00:05:59	0	1	0	0	0	0	432.635	0.0302648	-4.95e-07	7.02e-06	-9.46e-06	13788.6	0.964572	-0.952998	-0.00246638	-0.0999669	0.000154016	0.0124103	0	0	0.0354284	506.449	0	0	0.000209539	0.0144755	0.000323625	0.0179896	0.000380207	0.0194989	0	400	1000	-111.37	-111.21	0.92
1	Bojangles	Bradypus	M	2/20/15	2	21:07:02	21:07:50	14248358	248358	1924	48	0.0133333	00:00:48	0	0	0	1	0	0	71.9827	0.0374325	-5.71e-06	-3.71e-05	0.000379478	1865.12	0.969902	-0.879131	0.141809	-0.0394058	0.000237031	0.0153958	0	0	0.0300984	57.8792	0	0	0.000379986	0.0194932	0.000617271	0.0248449	0.000488154	0.0220942	0	400	1000	-111.36	-111.29	0.26
1	Bojangles	Bradypus	M	2/20/15	2	21:07:55	21:12:58	14250477	250477	12029	303	0.0841667	00:05:03	0	1	0	0	0	0	404.965	0.0336685	2.27e-05	-1.11e-05	-2.65e-05	11448.9	0.951857	-0.84506	-0.0180083	-0.406433	0.000181563	0.0134745	0	0	0.0481433	579.067	0	0	0.000364465	0.019091	0.000341326	0.018475	0.000438877	0.0209494	0	400	1000	-111.27	-111.25	0.65
1	Bojangles	Bradypus	M	2/20/15	2	21:13:00	21:14:34	14262603	262603	3748	94	0.0261111	00:01:34	0	0	0	1	0	0	118.795	0.031704	6.91e-05	-0.000132854	6.27e-05	3602.57	0.961453	-0.919749	-0.0454487	-0.150024	0.000171426	0.013093	0	0	0.0385467	144.435	0	0	0.000269682	0.016422	0.0003293	0.0181466	0.000419541	0.0204827	0	400	1000	-111.28	-111.84	0.75
1	Bojangles	Bradypus	M	2/20/15	2	21:14:27	21:16:35	14266042	266042	5128	128	0.0355556	00:02:08	0	1	0	0	0	0	171.149	0.0333818	1.36e-05	-8.6e-05	0.000112999	4903.5	0.956407	-0.827005	-0.42441	0.207619	0.000194189	0.0139352	0	0	0.0435928	223.5	0	0	0.000409472	0.0202354	0.00039752	0.0199379	0.000332664	0.0182391	0	400	1000	-111.63	-111.46	0.52
1	Bojangles	Bradypus	M	2/20/15	2	21:16:28	21:18:57	14270873	270873	5916	149	0.0413889	00:02:29	0	1	0	0	0	0	189.898	0.0321046	-1.78e-05	6.95e-05	-4.16e-05	5705.98	0.964663	-0.932837	-0.0852632	-0.142113	0.000165017	0.0128459	0	0	0.0353373	209.02	0	0	0.000283393	0.0168343	0.000322893	0.0179692	0.000434583	0.0208466	0	400	1000	-111.35	-111.47	0.58
1	Bojangles	Bradypus	M	2/20/15	2	21:18:58	21:21:43	14276837	276837	6557	165	0.0458333	00:02:45	0	0	0	1	0	0	238.312	0.0363502	6.47e-05	-6.04e-05	-3.96e-05	6281.18	0.958082	-0.705116	-0.513483	0.0402694	0.000224255	0.0149751	0	0	0.0419182	274.816	0	0	0.00041708	0.0204225	0.000467129	0.0216132	0.000514349	0.0226793	0	400	1000	-111.52	-112.48	1.15
1	Bojangles	Bradypus	M	2/20/15	2	21:21:50	21:25:37	14283688	283688	9022	227	0.0630556	00:03:47	0	1	0	0	0	0	288.421	0.0319722	-5.89e-05	5.56e-05	-7.6e-05	8600.62	0.9534	-0.754456	-0.56823	-0.0810103	0.000187091	0.0136781	0	0	0.0466001	420.379	0	0	0.000291556	0.017075	0.000343139	0.018524	0.000426712	0.020657	0	400	1000	-112.44	-112.24	0.7
1	Bojangles	Bradypus	M	2/20/15	2	21:25:33	21:26:54	14292560	292560	3206	81	0.0225	00:01:21	0	0	0	1	0	0	111.568	0.0348107	5.23e-05	5.26e-05	-4.9e-05	3024.68	0.943738	-0.686614	-0.0973081	-0.559145	0.000166366	0.0128983	0	0	0.0562619	180.319	0	0	0.000368915	0.0192072	0.000438158	0.0209322	0.00040487	0.0201214	0	400	1000	-112.05	-112.12	0.44
1	Bojangles	Bradypus	M	2/20/15	2	21:27:17	21:37:32	14296700	296700	24450	615	0.170833	00:10:15	0	1	0	0	0	0	813.834	0.033287	-5.49e-07	5.87e-05	2.31e-05	23665.9	0.967971	-0.855217	-0.048733	-0.0904696	0.000197018	0.0140363	0	0	0.0327633	801.03	0	0	0.000376262	0.0193975	0.000385359	0.0196306	0.000382602	0.0195602	0	400	1000	-111.89	-112.38	1.61
1	Bojangles	Bradypus	M	2/20/15	2	21:37:37	21:38:39	14321345	321345	2467	62	0.0172222	00:01:02	0	0	0	1	0	0	101.762	0.041266	-2.92e-05	-2.43e-05	0.000138505	2399.42	0.973003	-0.661658	0.479981	-0.316647	0.000364132	0.0190822	0	0	0.0308607	76.1025	0	0	0.00059263	0.024344	0.000537288	0.0231795	0.000805189	0.0283758	0	400	1000	-112.68	-112.94	0.35
1	Bojangles	Bradypus	M	2/20/15	2	21:38:37	21:42:40	14323761	323761	9662	243	0.0675	00:04:03	0	1	0	0	0	0	327.135	0.0338615	3.35e-05	-7.1e-05	1.82e-05	9053.13	0.93708	-0.428334	-0.250439	-0.700956	0.000186346	0.0136509	0	0	0.0629201	607.871	0	0	0.000369761	0.0192292	0.000381462	0.019531	0.000417144	0.0204241	0	400	1000	-112.96	-113.84	1.06
1	Bojangles	Bradypus	M	2/20/15	2	21:42:44	21:43:26	14333569	333569	1678	42	0.0116667	00:00:42	0	0	0	1	0	0	64.8818	0.0386892	-6.46e-05	0.000543311	-0.000194206	1610.36	0.960264	-0.554462	0.392054	-0.474213	0.00025899	0.0160932	0	0	0.0431932	72.4351	0	0	0.000524386	0.0228995	0.000510701	0.0225987	0.000566459	0.0238004	0	400	1000	-113.87	-113.83	0.52
1	Bojangles	Bradypus	M	2/20/15	2	21:43:19	21:44:48	14334949	334949	3551	89	0.0247222	00:01:29	0	1	0	0	0	0	122.548	0.0345207	-3.06e-05	0.000311606	-0.000108247	3465.83	0.976289	-0.659249	0.618924	-0.275105	0.000172618	0.0131384	0	0	0.0237886	84.4495	0	0	0.000361328	0.0190086	0.000378865	0.0194645	0.00046146	0.0214816	0	400	1000	-113.77	-113.71	0.55
1	Bojangles	Bradypus	M	2/20/15	2	21:44:43	21:45:21	14338301	338301	1530	38	0.0105556	00:00:38	0	0	0	1	0	0	55.8713	0.0365411	-3.27e-05	4.2e-05	0.000194163	1446.56	0.946084	-0.74536	0.0528639	-0.429907	0.000186658	0.0136623	0	0	0.053916	82.4375	0	0	0.000324776	0.0180215	0.000512871	0.0226467	0.000525006	0.022913	0	400	1000	-113.56	-113.68	0.44
1	Bojangles	Bradypus	M	2/20/15	2	21:45:23	21:46:17	14339878	339878	2171	54	0.015	00:00:54	0	1	0	0	0	0	78.167	0.0360217	8.1e-06	-4.5e-05	4.94e-05	2110.05	0.972374	-0.717923	0.554552	-0.269645	0.00019115	0.0138257	0	0	0.0276257	59.9478	0	0	0.000411214	0.0202784	0.000430453	0.0207474	0.00047478	0.0217895	0	400	1000	-113.66	-113.84	0.7
1	Bojangles	Bradypus	M	2/20/15	2	21:47:46	21:52:39	14345596	345596	11634	293	0.0813889	00:04:53	0	1	0	0	0	0	401.791	0.0345389	7.7e-05	8.46e-05	0.000125712	11967.2	1.02873	-0.220329	0.959876	0.117058	0.000185104	0.0136053	0	0	0.0289231	336.462	0	0	0.000418731	0.0204629	0.000409895	0.0202459	0.000380136	0.0194971	0	400	1000	-113.99	-114.12	1.1
1	Bojangles	Bradypus	M	2/20/15	2	21:52:36	21:53:14	14357130	357130	1480	38	0.0105556	00:00:38	0	0	0	1	0	0	53.4385	0.0361315	-0.000189997	1.98e-05	0.00019561	1456.94	0.985086	-0.373175	0.771639	-0.404306	0.000236877	0.0153908	0	0	0.0209996	31.0583	0	0	0.00050776	0.0225335	0.000481513	0.0219434	0.000386267	0.0196537	0	400	1000	-114.22	-113.82	0.47
1	Bojangles	Bradypus	M	2/20/15	2	21:53:10	21:55:00	14358461	358461	4388	110	0.0305556	00:01:50	0	1	0	0	0	0	144.488	0.0329356	-8.07e-06	-2.4e-05	7.07e-06	4430.32	1.00987	-0.297331	0.938667	-0.156679	0.000181144	0.013459	0	0	0.0123355	54.116	0	0	0.00040781	0.0201943	0.000342031	0.0184941	0.000348709	0.0186737	0	400	1000	-113.95	-114.26	0.63
1	Bojangles	Bradypus	M	2/20/15	2	21:54:44	21:55:44	14362207	362207	2367	60	0.0166667	00:01:00	0	0	0	1	0	0	82.2546	0.0347653	-0.000263437	0.000376117	-0.000403668	2287.02	0.966617	-0.765147	0.310052	-0.290543	0.000203382	0.0142612	0	0	0.0348165	82.3757	0	0	0.000345883	0.0185979	0.000461246	0.0214766	0.00044195	0.0210226	0	400	1000	-114.3	-113.88	0.49
1	Bojangles	Bradypus	M	2/20/15	2	21:55:48	21:57:16	14364742	364742	3502	88	0.0244444	00:01:28	0	1	0	0	0	0	120.46	0.0344074	-4.62e-05	-1.05e-06	-8.43e-05	3284.16	0.938063	-0.583538	-0.521827	-0.491685	0.000163876	0.0128014	0	0	0.0619368	216.841	0	0	0.000381657	0.019536	0.000408644	0.020215	0.000385702	0.0196393	0	400	1000	-113.97	-113.53	0.59
1	Bojangles	Bradypus	M	2/20/15	2	21:57:37	21:59:46	14369080	369080	5128	129	0.0358333	00:02:09	0	0	0	1	0	0	187.362	0.0365442	7.43e-05	0.000171998	-7.43e-05	5009.07	0.976998	-0.698921	0.581548	-0.19321	0.000207379	0.0144007	0	0	0.0237521	121.777	0	0	0.000396854	0.0199212	0.000477948	0.021862	0.000528805	0.0229958	0	400	1000	-113.78	-114.43	0.83
1	Bojangles	Bradypus	M	2/20/15	2	21:59:47	22:00:50	14374255	374255	2516	63	0.0175	00:01:03	0	1	0	0	0	0	84.8279	0.0337288	2.11e-05	-0.000601858	0.00020337	2426.91	0.964976	-0.95163	-4.01e-05	-0.0558781	0.000216086	0.0146999	0	0	0.0350239	88.0852	0	0	0.000255013	0.0159691	0.00050954	0.022573	0.000457023	0.0213781	0	400	1000	-114.39	-114.52	0.77
1	Bojangles	Bradypus	M	2/20/15	2	22:00:42	22:02:28	14376424	376424	4241	106	0.0294444	00:01:46	0	0	0	0	0	1	162.42	0.0383066	0.000129383	0.00015443	0.000129959	4162.22	0.981656	-0.689857	0.539656	-0.158932	0.000287556	0.0169575	0	0	0.0234929	99.6099	0	0	0.000500028	0.0223613	0.000546207	0.0233711	0.000563596	0.0237402	0	400	1000	-114.62	-115.07	1.06
1	Bojangles	Bradypus	M	2/20/15	2	22:02:38	22:05:07	14381057	381057	5917	149	0.0413889	00:02:29	0	0	0	1	0	0	201.606	0.034078	-3.67e-06	-1.63e-05	8.25e-06	5814.98	0.982924	-0.872898	0.3695	0.0524861	0.000193381	0.0139062	0	0	0.0171549	101.489	0	0	0.000328864	0.0181346	0.000429186	0.0207168	0.000438677	0.0209446	0	400	1000	-114.91	-114.8	0.77
1	Bojangles	Bradypus	M	2/20/15	2	22:05:33	00:06:33	14387977	387977	285998	-79211	-22.0031	02:01:00	1	0	0	0	0	0	9243.56	0.0323205	-2.15e-06	2.5e-06	-4.62e-07	282636	0.988249	-0.829256	0.152417	0.506899	0.000164471	0.0128246	0	0	0.0117976	3374.07	0	0	0.000384435	0.019607	0.000270956	0.0164607	0.000384304	0.0196037	0	400	1000	-114.73	-105.53	10.14
1	Bojangles	Bradypus	M	2/21/15	3	00:06:06	00:12:09	14675731	675731	14404	363	0.100833	00:06:03	0	1	0	0	0	0	592.696	0.0411509	1.79e-05	-3.36e-05	-0.000112654	13850.7	0.961657	-0.785231	0.216173	-0.348448	0.000325911	0.018053	0	0	0.0383647	552.566	0	0	0.000404714	0.0201175	0.000834702	0.0288912	0.000647346	0.025443	0	400	1000	-105.04	-103.72	1.32
1	Bojangles	Bradypus	M	2/21/15	3	00:12:09	00:12:41	14690133	690133	1271	32	0.00888889	00:00:32	0	0	0	1	0	0	53.6003	0.042205	-3.31e-05	0.000580555	0.000648991	1240.34	0.976649	-0.768194	0.447688	-0.184537	0.000313923	0.0177179	0	0	0.0241811	30.71	0	0	0.000374093	0.0193415	0.000888903	0.0298145	0.000651298	0.0255205	0	400	1000	-103.72	-103.97	0.49
1	Bojangles	Bradypus	M	2/21/15	3	00:12:40	00:14:37	14691402	691402	4638	117	0.0325	00:01:57	0	1	0	0	0	0	172.555	0.0372127	1.82e-05	-6.47e-05	0.000255355	4501.84	0.970851	-0.935952	0.0012355	-0.01465	0.000250353	0.0158226	0	0	0.0291489	135.164	0	0	0.000288314	0.0169798	0.000539036	0.0232172	0.000694092	0.0263456	0	400	1000	-103.97	-103.81	0.55
1	Bojangles	Bradypus	M	2/21/15	3	00:12:40	00:25:15	14691402	691402	29965	755	0.209722	00:12:35	0	0	0	1	0	0	1131.27	0.0377545	-2.01e-06	-1.11e-05	1.37e-05	29599.9	0.987849	-0.728711	0.278175	0.247672	0.000245624	0.0156724	0	0	0.0188785	565.676	0	0	0.000428256	0.0206944	0.000562426	0.0237155	0.000533493	0.0230975	0	400	1000	-103.97	-99.73	4.34
1	Bojangles	Bradypus	M	2/21/15	3	00:25:04	00:27:29	14720924	720924	5796	145	0.0402778	00:02:25	0	1	0	0	0	0	186.249	0.0321396	-2.71e-05	-1.63e-05	5e-05	5624.52	0.970581	-0.924652	-0.215003	0.129636	0.000223118	0.0149371	0	0	0.0294191	170.484	0	0	0.000342471	0.018506	0.000369518	0.0192229	0.000394459	0.019861	0	400	1000	-100	-99.67	0.7
1	Bojangles	Bradypus	M	2/21/15	3	00:27:33	00:35:00	14726883	726883	17770	447	0.124167	00:07:27	0	0	0	1	0	0	619.823	0.0348823	5.5e-05	6.69e-05	1.45e-05	17528.3	0.986456	-0.615595	0.671613	-0.159067	0.000197508	0.0140538	0	0	0.0166172	295.27	0	0	0.000376193	0.0193957	0.000449302	0.0211967	0.000434504	0.0208448	0	400	1000	-99.78	-98.19	1.86
1	Bojangles	Bradypus	M	2/21/15	3	00:35:00	00:38:19	14744651	744651	7948	199	0.0552778	00:03:19	0	1	0	0	0	0	252.522	0.0317758	-0.000134743	-0.000299039	8.85e-05	7688.16	0.967429	-0.909972	0.0104322	-0.0551369	0.000162638	0.0127529	0	0	0.0325705	258.838	0	0	0.000281344	0.0167733	0.000353016	0.0187887	0.000376733	0.0194096	0	400	1000	-98.19	-97.96	0.57
1	Bojangles	Bradypus	M	2/21/15	3	00:38:19	00:46:18	14752597	752597	19040	479	0.133056	00:07:59	0	0	0	1	0	0	709.471	0.0372641	3.22e-05	6.56e-05	-3.24e-05	18576.2	0.975694	-0.82016	0.0817984	0.164442	0.00022229	0.0149094	0	0	0.0266771	507.905	0	0	0.000449978	0.0212127	0.000462096	0.0214964	0.000544319	0.0233306	0	400	1000	-97.96	-95.44	2.6
1	Bojangles	Bradypus	M	2/21/15	3	00:46:17	00:53:02	14771620	771620	16103	405	0.1125	00:06:45	0	1	0	0	0	0	527.127	0.0327368	-8.9e-06	-2.32e-05	2.09e-05	15198	0.94386	-0.79286	-0.412889	-0.225159	0.000179125	0.0133838	0	0	0.05614	903.967	0	0	0.000352747	0.0187816	0.000343362	0.01853	0.000385285	0.0196287	0	400	1000	-95.41	-94.24	2.05
1	Bojangles	Bradypus	M	2/21/15	3	00:53:02	01:16:18	14787721	787721	55519	1396	0.387778	00:23:16	0	0	0	1	0	0	2245.38	0.0404442	4.02e-06	8.76e-06	-7.69e-06	53666.5	0.96665	-0.074911	0.203133	-0.385917	0.00035578	0.0188621	1.19e-07	0.000344576	0.0365383	2028.53	1.19e-07	0.000344576	0.000600624	0.0245076	0.000633803	0.0251755	0.000653891	0.0255713	0	400	1000	-94.24	-92.91	2.43
1	Bojangles	Bradypus	M	2/21/15	3	01:16:18	01:28:49	14843238	843238	29886	751	0.208611	00:12:31	0	0	0	0	1	0	1169.11	0.0391203	1.49e-05	1.63e-05	-1.39e-05	28972.3	0.969458	-0.773025	0.142479	-0.0674344	0.000379098	0.0194704	0	0	0.0330394	987.382	0	0	0.000516596	0.0227288	0.000671364	0.0259107	0.000601974	0.0245352	0	400	1000	-92.91	-90.03	3.23
1	Bojangles	Bradypus	M	2/21/15	3	01:28:40	01:41:53	14872735	872735	31561	793	0.220278	00:13:13	0	0	0	1	0	0	1152.2	0.0365082	-2.95e-05	-1.02e-05	3.79e-05	30942.2	0.980425	-0.632148	0.484148	-0.211206	0.000205516	0.0143358	0	0	0.0259656	819.476	0	0	0.000403954	0.0200986	0.00045566	0.0213462	0.000529784	0.023017	0	400	1000	-90.01	-87.91	3.05
1	Bojangles	Bradypus	M	2/21/15	3	01:41:47	02:21:45	14904036	904036	95450	2398	0.666111	00:39:58	1	0	0	0	0	0	3010.49	0.0315403	4.15e-06	3.87e-06	8.31e-07	94379.5	0.988795	-0.917041	0.313524	0.0669641	0.000163291	0.0127785	0	0	0.0129022	1231.5	0	0	0.000295757	0.0171976	0.000344962	0.0185732	0.000353211	0.0187939	0	400	1000	-88.05	-88.42	1.73
1	Bojangles	Bradypus	M	2/21/15	3	02:20:27	03:48:24	15496354	496354	209898	5277	1.46583	01:27:57	1	0	0	0	0	0	6615.59	0.0315183	4.22e-06	5.82e-07	-3.09e-06	208221	0.992014	-0.910396	0.355701	0.0541236	0.000155458	0.0124683	0	0	0.00947369	1988.5	0	0	0.000323967	0.0179991	0.000343542	0.0185349	0.000312004	0.0176636	0	400	1000	-88.71	-89.66	2.87
1	Bojangles	Bradypus	M	2/21/15	3	03:48:31	03:51:57	15706536	706536	8168	206	0.0572222	00:03:26	0	1	0	0	0	0	294.167	0.036019	2.06e-06	-3.99e-05	-8.04e-05	8172.11	1.00063	-0.667651	0.628941	0.202936	0.00031164	0.0176533	0	0	0.0143385	117.103	0	0	0.000530969	0.0230428	0.000457999	0.0214009	0.000469807	0.021675	0	400	1000	-89.58	-89.82	0.66
1	Bojangles	Bradypus	M	2/21/15	3	03:52:04	03:53:41	15714995	714995	3884	97	0.0269444	00:01:37	0	0	0	1	0	0	160.96	0.0414525	-0.000217482	-0.000597808	-0.000480799	3823.99	0.984803	-0.676331	0.546612	-0.0866593	0.000853518	0.029215	2.51e-07	0.000501495	0.0183453	71.2346	2.51e-07	0.000501495	0.000883634	0.029726	0.00106993	0.0327098	0.00070614	0.0265733	0	400	1000	-89.64	-90.04	0.71
1	Bojangles	Bradypus	M	2/21/15	3	03:53:42	03:55:07	15718914	718914	3371	85	0.0236111	00:01:25	0	1	0	0	0	0	126.668	0.0375869	0.000387655	9.13e-05	0.000397362	3496.54	1.03755	0.170956	0.995942	0.177599	0.00026544	0.0162923	0	0	0.0375493	126.541	0	0	0.000508131	0.0225418	0.000550294	0.0234584	0.000449088	0.0211917	0	400	1000	-90.03	-90.21	0.72
1	Bojangles	Bradypus	M	2/21/15	3	03:55:08	03:56:51	15722319	722319	4104	103	0.0286111	00:01:43	0	0	0	1	0	0	149.649	0.0364731	-0.000199454	9.27e-05	-0.000249853	3880.88	0.945864	-0.576843	0.230101	-0.584894	0.000210581	0.0145114	0	0	0.0545336	223.751	3.57e-07	0.00059751	0.000475905	0.0218152	0.000467753	0.0216276	0.000435621	0.0208715	0	400	1000	-90.2	-90.09	0.44
1	Bojangles	Bradypus	M	2/21/15	3	03:56:52	04:00:11	15726458	726458	7912	199	0.0552778	00:03:19	0	1	0	0	0	0	258.838	0.0327188	1.94e-05	6.89e-05	7.33e-05	7704.03	0.973838	-0.76126	0.550068	-0.22959	0.000176432	0.0132828	0	0	0.0261625	206.971	0	0	0.000323669	0.0179908	0.000372892	0.0193104	0.000386348	0.0196557	0	400	1000	-90.05	-89.88	0.56
1	Bojangles	Bradypus	M	2/21/15	3	04:00:16	04:02:07	15734587	734587	4397	111	0.0308333	00:01:51	0	0	0	1	0	0	142.449	0.0324043	-1.8e-05	-0.000133067	-7.02e-05	4253.49	0.967582	-0.928064	0.0726327	-0.234398	0.000161446	0.0127061	0	0	0.0324181	142.51	0	0	0.000291625	0.017077	0.000377207	0.0194218	0.000372542	0.0193014	0	400	1000	-89.94	-90.43	0.82
1	Bojangles	Bradypus	M	2/21/15	3	04:02:09	04:05:38	15739092	739092	8315	209	0.0580556	00:03:29	0	1	0	0	0	0	279.426	0.0336091	-1.95e-05	-4.18e-05	1.06e-05	8089.01	0.972939	-0.895367	0.301594	-0.190499	0.000180565	0.0134375	0	0	0.0270614	224.988	0	0	0.00036718	0.0191619	0.000366916	0.019155	0.000419597	0.0204841	0	400	1000	-90.27	-90.74	0.78
1	Bojangles	Bradypus	M	2/21/15	3	04:05:38	04:06:24	15747405	747405	1833	46	0.0127778	00:00:46	0	0	0	1	0	0	65.843	0.0359405	0.000111542	0.000107011	0.000114474	1794.57	0.979567	-0.705335	0.635806	-0.167959	0.000210025	0.0144922	0	0	0.0226564	41.5066	0	0	0.000439906	0.0209739	0.000487082	0.0220699	0.000433776	0.0208273	0	400	1000	-90.74	-90.65	0.32
1	Bojangles	Bradypus	M	2/21/15	3	04:05:38	04:06:24	15747405	747405	1833	46	0.0127778	00:00:46	0	0	0	1	0	0	65.843	0.0359405	0.000111542	0.000107011	0.000114474	1794.57	0.979567	-0.705335	0.635806	-0.167959	0.000210025	0.0144922	0	0	0.0226564	41.5066	0	0	0.000439906	0.0209739	0.000487082	0.0220699	0.000433776	0.0208273	0	400	1000	-90.74	-90.65	0.32
1	Bojangles	Bradypus	M	2/21/15	3	04:06:22	04:07:00	15749163	749163	1503	38	0.0105556	00:00:38	0	1	0	0	0	0	52.707	0.0350912	5.27e-05	0.000513801	0.000181886	1447.92	0.963995	-0.813869	0.461823	-0.222929	0.000171809	0.0131076	0	0	0.0360052	54.0798	0	0	0.000395306	0.0198823	0.000412861	0.020319	0.000420663	0.0205101	0	400	1000	-90.66	-90.61	0.21
1	Bojangles	Bradypus	M	2/21/15	3	04:06:57	04:09:13	15750554	750554	5385	136	0.0377778	00:02:16	0	0	0	1	0	0	181.92	0.033789	1.61e-05	-4.04e-05	5.12e-05	5115.64	0.950156	-0.73348	-0.466213	-0.197319	0.000193626	0.0139149	0	0	0.0498439	268.359	0	0	0.000323314	0.0179809	0.000434048	0.0208338	0.00041133	0.0202813	0	400	1000	-90.58	-90.4	0.5
1	Bojangles	Bradypus	M	2/21/15	3	04:09:18	04:15:43	15756157	756157	15310	385	0.106944	00:06:25	0	1	0	0	0	0	538.624	0.0351835	-2.87e-07	-1.44e-05	-3.08e-05	14941.5	0.975992	-0.851945	0.395289	-0.17603	0.000187367	0.0136882	0	0	0.0240185	367.7	0	0	0.00041336	0.0203313	0.000404222	0.0201053	0.000440375	0.0209851	0	400	1000	-90.29	-90.91	1.03
1	Bojangles	Bradypus	M	2/21/15	3	04:15:44	04:17:12	15771501	771501	3518	88	0.0244444	00:01:28	0	0	0	1	0	0	125.157	0.0355864	1.98e-05	8.25e-05	-8.13e-05	3514.52	0.999296	-0.556804	0.764093	-0.127948	0.00019062	0.0138065	0	0	0.0172907	60.8113	0	0	0.000429693	0.020729	0.000453226	0.0212891	0.00042532	0.0206233	0	400	1000	-90.9	-91.5	0.79
1	Bojangles	Bradypus	M	2/21/15	3	04:17:10	04:18:48	15774944	774944	3883	98	0.0272222	00:01:38	0	1	0	0	0	0	131.123	0.0337773	1.6e-05	9.5e-06	7.82e-05	3918.24	1.00934	-0.565448	0.819711	0.0373719	0.000184269	0.0135746	0	0	0.0129302	50.1951	0	0	0.000369293	0.019217	0.00037489	0.0193621	0.000417844	0.0204412	0	400	1000	-91.44	-91.38	0.59
1	Bojangles	Bradypus	M	2/21/15	3	04:18:48	04:19:59	15778825	778825	2822	71	0.0197222	00:01:11	0	0	0	1	0	0	100.596	0.0356597	-0.000110344	-4.27e-05	-0.000247429	2825.46	1.00158	-0.602309	0.69401	0.0686029	0.000193253	0.0139015	0	0	0.0191951	54.1494	8.65e-08	0.000294184	0.000398881	0.019972	0.000406497	0.0201618	0.000506888	0.0225142	0	400	1000	-91.38	-92.29	0.93
1	Bojangles	Bradypus	M	2/21/15	3	04:19:57	04:21:11	15781572	781572	2968	74	0.0205556	00:01:14	0	1	0	0	0	0	100.484	0.0338673	0.000166216	0.0001649	6.38e-05	3036.63	1.02347	-0.258606	0.950572	0.103031	0.000195345	0.0139766	0	0	0.0284302	84.3525	8.23e-08	0.000286854	0.000388963	0.0197221	0.000350124	0.0187116	0.000456601	0.0213682	0	400	1000	-92.29	-92.04	0.46
1	Bojangles	Bradypus	M	2/21/15	3	04:21:04	04:28:37	15784245	784245	18020	453	0.125833	00:07:33	0	0	0	1	0	0	672.871	0.0373423	-5.51e-06	-9.4e-06	-5.96e-05	17596.8	0.976569	-0.790541	0.367146	-0.0432496	0.000295857	0.0172005	1.35e-08	0.0001164	0.0249129	448.906	1.35e-08	0.0001164	0.000506749	0.0225111	0.000566554	0.0238024	0.000521883	0.0228448	0	400	1000	-92.1	-94.21	3.28
1	Bojangles	Bradypus	M	2/21/15	3	04:28:43	05:26:34	15802499	802499	138099	3471	0.964167	00:57:51	1	0	0	0	0	0	4205.85	0.0304555	4.71e-06	5.43e-06	6.96e-06	136832	0.990834	-0.762267	0.218166	0.590507	0.000155342	0.0124636	0	0	0.00925926	1278.69	0	0	0.00027598	0.0166126	0.000293677	0.017137	0.00035105	0.0187363	0	400	1000	-94.28	-97.13	4.11
1	Bojangles	Bradypus	M	2/21/15	3	05:25:37	05:51:15	15938299	938299	61178	1538	0.427222	00:25:38	1	0	0	0	0	0	2010.19	0.0328586	3.64e-06	5.43e-07	4.82e-06	61044	0.997826	-0.707679	0.336443	0.613531	0.000162231	0.012737	0	0	0.00451444	276.18	0	0	0.000379734	0.0194868	0.000328341	0.0181202	0.000360526	0.0189875	0	400	1000	-97.29	-99.16	2.18
1	Bojangles	Bradypus	M	2/21/15	3	05:51:34	09:18:33	16500260	500260	494012	12419	3.44972	03:26:59	1	0	0	0	0	0	15373.1	0.0311188	-1.41e-06	3.41e-07	2.03e-08	489756	0.991387	-0.789713	0.167974	0.558447	0.000163339	0.0127804	0	0	0.00968662	4785.3	0	0	0.00030309	0.0174095	0.000315158	0.0177527	0.000350948	0.0187336	0	400	1000	-99.01	-114.69	16.17
1	Bojangles	Bradypus	M	2/21/15	3	09:17:27	11:54:07	17491667	491667	373960	9400	2.61111	02:36:40	1	0	0	0	0	0	12052.2	0.0322286	1.36e-06	9.12e-07	-2.09e-07	369886	0.989107	-0.879422	0.126752	0.360605	0.000160816	0.0126813	0	0	0.01106	4135.98	0	0	0.000342769	0.018514	0.000309182	0.0175836	0.000380676	0.0195109	0	400	1000	-114.04	-101.26	13.89
1	Bojangles	Bradypus	M	2/21/15	3	11:54:34	12:00:40	17866666	866666	14586	366	0.101667	00:06:06	0	0	0	1	0	0	488.606	0.0335006	1.82e-05	-8.29e-06	4.71e-05	14231.4	0.975755	-0.943425	0.105235	0.0469448	0.000236374	0.0153744	0	0	0.0244427	356.496	0	0	0.000285051	0.0168835	0.000506293	0.0225009	0.000444341	0.0210794	0	400	1000	-101.1	-99.95	1.25
1	Bojangles	Bradypus	M	2/21/15	3	12:00:40	12:32:17	17881250	881250	75522	1897	0.526944	00:31:37	1	0	0	0	0	0	2205.48	0.0292036	1.4e-06	1.28e-06	2.07e-07	73763.4	0.976727	-0.950233	0.189665	0.0711021	0.000139018	0.0117906	0	0	0.02334	1762.66	0	0	0.000214286	0.0146385	0.00027501	0.0165834	0.000342626	0.0185102	0	400	1000	-99.95	-95.59	4.86
1	Bojangles	Bradypus	M	2/21/15	3	12:33:03	12:39:56	17958593	958593	16409	413	0.114722	00:06:53	0	1	0	0	0	0	510.103	0.0310886	-4.4e-06	-4.42e-06	6.62e-06	16253.2	0.990566	-0.932069	0.328421	0.0278223	0.000153882	0.0124049	0	0	0.00967989	158.828	0	0	0.000242995	0.0155883	0.000345469	0.0185868	0.000365095	0.0191075	0	400	1000	-95.2	-94.19	1.51
1	Bojangles	Bradypus	M	2/21/15	3	12:40:15	13:06:14	18475781	475781	61981	1559	0.433056	00:25:59	1	0	0	0	0	0	1641.9	0.0264908	1.23e-05	-5.08e-07	-2.36e-08	60098.1	0.969637	-0.945651	0.119934	-0.170356	0.000126647	0.0112538	0	0	0.0303626	1881.87	0	0	0.00020687	0.014383	0.000228597	0.0151194	0.000247453	0.0157306	0	400	1000	-94.15	-90.26	4.33
1	Bojangles	Bradypus	M	2/21/15	3	13:06:13	13:10:42	18537760	537760	10679	269	0.0747222	00:04:29	0	1	0	0	0	0	335.563	0.0314256	-1.12e-05	1.81e-05	4.3e-05	10613.1	0.993918	-0.91328	0.19052	0.301247	0.000161853	0.0127222	0	0	0.00722391	77.137	0	0	0.000281592	0.0167807	0.000260191	0.0161304	0.000454443	0.0213177	0	400	1000	-90.26	-90.1	0.66
1	Bojangles	Bradypus	M	2/21/15	3	13:10:22	13:12:20	18547656	547656	4690	118	0.0327778	00:01:58	0	0	0	1	0	0	149.879	0.031964	3.64e-07	2.6e-06	1.08e-05	4620.64	0.985421	-0.939071	0.0901334	0.261757	0.000191918	0.0138534	0	0	0.0150221	70.4385	0	0	0.00030183	0.0173733	0.000328853	0.0181343	0.0004283	0.0206954	0	400	1000	-90.2	-90.15	0.4
1	Bojangles	Bradypus	M	2/21/15	3	13:12:33	13:18:26	18552865	552865	14064	353	0.0980556	00:05:53	0	1	0	0	0	0	435.235	0.0309489	5.17e-06	8.3e-06	9.48e-06	13961.1	0.992756	-0.936948	-0.0538227	0.323477	0.000151609	0.012313	0	0	0.00730606	102.745	0	0	0.000215635	0.0146845	0.000302142	0.0173822	0.00041785	0.0204414	0	400	1000	-89.78	-90.29	0.75
1	Bojangles	Bradypus	M	2/21/15	3	13:18:20	13:19:19	18566667	566667	2345	59	0.0163889	00:00:59	0	0	0	1	0	0	87.6614	0.0373982	-7.57e-05	-3.12e-06	-1.66e-05	2305.61	0.98362	-0.913771	0.217807	0.167269	0.000264138	0.0162523	0	0	0.0164524	38.5645	0	0	0.000385688	0.0196389	0.00066045	0.0256992	0.000685031	0.0261731	0	400	1000	-90.16	-89.67	0.68
1	Bojangles	Bradypus	M	2/21/15	3	13:19:25	13:21:36	18569271	569271	5210	131	0.0363889	00:02:11	0	1	0	0	0	0	138.058	0.0265038	-3.28e-07	-3.4e-05	-2.66e-05	5140.39	0.986829	-0.943829	0.212689	0.193113	0.000141498	0.0118953	0	0	0.0131711	68.6082	0	0	0.000196241	0.0140086	0.00028501	0.0168823	0.000224081	0.0149693	0	400	1000	-89.56	-90.1	0.55
1	Bojangles	Bradypus	M	2/21/15	3	13:22:02	13:23:53	18575521	575521	4429	111	0.0308333	00:01:51	0	0	0	1	0	0	142.233	0.0321213	3.8e-05	-1.03e-05	-5.34e-05	4346.77	0.981656	-0.871354	0.380981	-0.0117414	0.000196117	0.0140042	0	0	0.0196516	87.0171	0	0	0.00038606	0.0196484	0.000355735	0.0188609	0.000343164	0.0185247	0	400	1000	-89.64	-89.44	0.67
1	Bojangles	Bradypus	M	2/21/15	3	13:24:06	16:17:09	18580469	580469	413022	10383	2.88417	02:53:03	1	0	0	0	0	0	13345.9	0.0323129	1.25e-06	-2.15e-07	-4.17e-07	406273	0.983663	-0.790963	0.396537	0.171564	0.000158688	0.0125971	0	0	0.019901	8219.52	0	0	0.000359277	0.0189546	0.000325768	0.018049	0.000349456	0.0186937	0	400	1000	-89.46	-83.89	7.77
1	Bojangles	Bradypus	M	2/21/15	3	16:18:54	18:03:51	19497656	497656	250523	6297	1.74917	01:44:57	1	0	0	0	0	0	7939.03	0.0316899	-6.97e-07	9.75e-07	-1.81e-06	250129	0.99843	-0.789253	0.151946	0.56378	0.000163213	0.0127755	0	0	0.00553652	1387.02	0	0	0.000373127	0.0193165	0.000255297	0.015978	0.000374675	0.0193565	0	400	1000	-83.66	-92.24	9.37
1	Bojangles	Bradypus	M	2/21/15	3	18:03:24	18:04:58	19747105	747105	3738	94	0.0261111	00:01:34	0	1	0	0	0	0	107.902	0.0288741	-2.89e-05	-5.44e-05	-4.97e-05	3682.77	0.985487	-0.786118	0.0742866	0.589393	0.000147321	0.0121376	0	0	0.0145129	54.2346	0	0	0.000286802	0.0169352	0.000270469	0.0164459	0.000261192	0.0161614	0	400	1000	-92.36	-92.27	0.46
1	Bojangles	Bradypus	M	2/21/15	3	18:05:07	18:06:07	19751207	751207	2382	60	0.0166667	00:01:00	0	1	0	0	0	0	75.6199	0.0317597	6.25e-05	2.87e-06	0.000138117	2408.28	1.01146	-0.585769	0.0786801	0.816542	0.000168366	0.0129756	0	0	0.0136032	32.3892	0	0	0.000301664	0.0173685	0.000280644	0.0167524	0.000430963	0.0207596	0	400	1000	-92.32	-92.03	0.37
1	Bojangles	Bradypus	M	2/21/15	3	18:06:04	18:06:51	19753477	753477	1870	47	0.0130556	00:00:47	0	0	0	1	0	0	71.4775	0.0382437	2.6e-05	0.0003233	-0.000104501	1860.87	0.995649	-0.740726	0.291679	0.563511	0.0002316	0.0152184	0	0	0.0111104	20.7654	0	0	0.00044008	0.0209781	0.000581157	0.0241072	0.00051715	0.0227409	0	400	1000	-92	-92.33	0.5
1	Bojangles	Bradypus	M	2/21/15	3	18:06:58	18:08:35	19755638	755638	3847	97	0.0269444	00:01:37	0	1	0	0	0	0	184.84	0.0480603	9.3e-05	-6.86e-05	5.69e-05	3934.79	1.02309	-0.187891	0.0633598	0.998555	0.000496978	0.022293	0	0	0.0230861	88.7893	0	0	0.000565027	0.0237703	0.00164062	0.0405045	0.000481299	0.0219385	0	400	1000	-92.2	-92.3	0.52
1	Bojangles	Bradypus	M	2/21/15	3	18:08:48	18:14:43	19759996	759996	14138	355	0.0986111	00:05:55	0	0	0	1	0	0	563.497	0.0398597	4.68e-06	-3.53e-05	-3.06e-05	14225.2	1.00624	-0.621943	0.589209	0.395397	0.000366496	0.0191441	0	0	0.0123174	174.131	0	0	0.000502442	0.0224152	0.000621965	0.0249392	0.000709902	0.026644	0	400	1000	-92.2	-93.47	1.63
1	Bojangles	Bradypus	M	2/21/15	3	18:14:54	18:20:11	19774571	774571	12600	317	0.0880556	00:05:17	0	1	0	0	0	0	429.209	0.0340669	2.43e-05	-1.71e-05	4.14e-05	12202.5	0.968529	-0.902075	-0.12108	-0.0816478	0.000199514	0.0141249	0	0	0.0314708	396.5	0	0	0.000379591	0.0194831	0.000414045	0.0203481	0.00041982	0.0204895	0	400	1000	-93.06	-93.72	1.03
1	Bojangles	Bradypus	M	2/21/15	3	18:20:12	18:26:28	19787205	787205	14980	376	0.104444	00:06:16	0	0	0	1	0	0	543.835	0.0363065	4.61e-05	3.89e-05	-2.64e-05	14517.1	0.969161	-0.484267	0.204047	-0.226175	0.000214183	0.014635	0	0	0.0348096	521.413	0	0	0.000422515	0.0205552	0.00046825	0.0216391	0.000489031	0.022114	0	400	1000	-93.76	-95.55	2.07
1	Bojangles	Bradypus	M	2/21/15	3	18:26:32	18:29:13	19802330	802330	6410	161	0.0447222	00:02:41	0	1	0	0	0	0	226.806	0.0353886	-3.01e-06	8.04e-06	1.39e-05	6300.04	0.983	0.754011	0.553075	-0.288474	0.000290538	0.0170452	0	0	0.0170004	108.955	0	0	0.000439065	0.0209539	0.000464359	0.021549	0.000494414	0.0222354	0	400	1000	-95.47	-96.44	0.97
1	Bojangles	Bradypus	M	2/21/15	3	18:29:15	18:30:11	19808812	808812	2235	56	0.0155556	00:00:56	0	0	0	1	0	0	81.2935	0.0363892	-0.000235179	8.63e-05	-0.000193542	2245.76	1.00526	0.128923	0.920499	-0.248467	0.000240206	0.0154986	0	0	0.0143234	31.9985	0	0	0.000441508	0.0210121	0.000382494	0.0195575	0.000586855	0.0242251	0	400	1000	-96.52	-96.4	0.35
1	Bojangles	Bradypus	M	2/21/15	3	18:29:15	18:30:11	19808812	808812	2235	56	0.0155556	00:00:56	0	0	0	1	0	0	81.2935	0.0363892	-0.000235179	8.63e-05	-0.000193542	2245.76	1.00526	0.128923	0.920499	-0.248467	0.000240206	0.0154986	0	0	0.0143234	31.9985	0	0	0.000441508	0.0210121	0.000382494	0.0195575	0.000586855	0.0242251	0	400	1000	-96.52	-96.4	0.35
1	Bojangles	Bradypus	M	2/21/15	3	18:29:58	18:32:53	19810533	810533	6960	175	0.0486111	00:02:55	0	1	0	0	0	0	227.761	0.0327289	9.61e-05	0.000178641	-0.000119141	7004.54	1.00654	-0.0556159	0.975083	-0.221417	0.000162047	0.0127298	0	0	0.00793445	55.2158	0	0	0.000368825	0.0192048	0.000313113	0.017695	0.00040696	0.0201732	0	400	1000	-96.58	-96.99	0.92
1	Bojangles	Bradypus	M	2/21/15	3	18:32:49	18:35:11	19817339	817339	5642	142	0.0394444	00:02:22	0	0	0	1	0	0	217.032	0.038474	-8.49e-05	-9.64e-05	-3.51e-05	5503.21	0.975574	-0.856126	0.260653	-0.0485729	0.000249291	0.0157889	0	0	0.0251421	141.827	0	0	0.000405704	0.0201421	0.00062128	0.0249255	0.000589729	0.0242843	0	400	1000	-96.98	-96.78	0.5
1	Bojangles	Bradypus	M	2/21/15	3	18:35:12	18:39:28	19823016	823016	10146	256	0.0711111	00:04:16	0	0	0	0	1	0	425.401	0.041932	0.000106536	0.00011597	-2.41e-08	9894.18	0.975276	-0.775131	0.375009	-0.109208	0.000286808	0.0169354	9.87e-07	0.000993313	0.0282935	287.037	1.01e-06	0.00100535	0.000572269	0.0239221	0.000707948	0.0266073	0.000690861	0.0262842	0	400	1000	-96.79	-94.99	2.07
1	Bojangles	Bradypus	M	2/21/15	3	18:39:25	18:41:27	19833050	833050	4872	122	0.0338889	00:02:02	0	0	0	1	0	0	241.328	0.0495439	0.00032674	-0.000239279	0.0001653	4615.1	0.947465	0.593527	0.0911181	-0.65034	0.000544567	0.023336	6.01e-07	0.000775535	0.0525346	255.896	6.01e-07	0.000775535	0.000919224	0.0303187	0.000904689	0.030078	0.00101014	0.0317828	0	400	1000	-95.05	-95.87	1
1	Bojangles	Bradypus	M	2/21/15	3	18:41:28	18:44:12	19837957	837957	6520	164	0.0455556	00:02:44	0	1	0	0	0	0	331.354	0.0508289	-2.89e-05	-0.000107184	-1.55e-05	6208.91	0.952433	0.690649	-0.122131	-0.563075	0.000618497	0.0248696	0	0	0.047567	310.089	0	0	0.000851253	0.0291762	0.0012716	0.0356595	0.000986899	0.0314149	0	400	1000	-95.87	-96.42	0.85
1	Bojangles	Bradypus	M	2/21/15	3	18:44:12	18:44:33	19844475	844475	845	21	0.00583333	00:00:21	0	0	0	1	0	0	70.2354	0.0832172	-0.000778704	0.000756142	0.000792878	800.786	0.948798	0.0882421	0.427764	-0.401555	0.00113392	0.0336738	1.68e-05	0.00409603	0.051483	43.4517	1.82e-05	0.00426893	0.00380385	0.0616754	0.00233901	0.0483633	0.00234277	0.0484021	0	400	1000	-96.42	-96.15	0.36
1	Bojangles	Bradypus	M	2/21/15	3	18:44:38	18:45:37	19845501	845501	2382	59	0.0163889	00:00:59	0	1	0	0	0	0	138.973	0.0583677	-0.00035447	-0.000227735	0.000126326	2400.71	1.00828	-0.598014	0.0797904	0.772963	0.000808812	0.0284396	2.15e-06	0.0014674	0.0138632	33.0083	2.15e-06	0.0014674	0.0011963	0.0345876	0.00151519	0.0389254	0.00143357	0.0378625	0	400	1000	-96.27	-96.41	0.2
1	Bojangles	Bradypus	M	2/21/15	3	18:45:35	18:46:12	19847771	847771	1467	37	0.0102778	00:00:37	0	0	0	1	0	0	70.9094	0.0483693	-0.000488781	0.00124052	-0.00268588	1439.73	0.982078	-0.780775	0.462111	0.0168457	0.000372872	0.0193099	1.5e-06	0.00122426	0.02299	33.7034	1.5e-06	0.00122426	0.000693786	0.0263398	0.000906118	0.0301018	0.00118773	0.0344634	0	400	1000	-96.36	-96.01	0.43
1	Bojangles	Bradypus	M	2/21/15	3	18:46:11	18:47:16	19849236	849236	2566	65	0.0180556	00:01:05	0	1	0	0	0	0	90.7969	0.0353984	0.00036188	0.000124022	4.36e-05	2659.26	1.03675	-0.0251845	1.00579	0.171667	0.000193028	0.0138935	0	0	0.0367474	94.2571	0	0	0.000404522	0.0201127	0.000366925	0.0191553	0.000498561	0.0223285	0	400	1000	-96.01	-96.37	0.57
1	Bojangles	Bradypus	M	2/21/15	3	18:47:16	18:47:36	19851800	851800	807	20	0.00555556	00:00:20	0	1	0	0	0	0	30.0938	0.0373372	-0.000754534	-9.06e-05	-4.15e-05	822.625	1.02063	-0.261081	0.957019	0.0437287	0.000205672	0.0143413	0	0	0.0234375	18.8906	0	0	0.000464958	0.0215629	0.000370452	0.0192471	0.00063519	0.025203	0	400	1000	-96.37	-96.35	0.33
1	Bojangles	Bradypus	M	2/21/15	3	18:47:35	18:47:47	19852569	852569	478	12	0.00333333	00:00:12	0	1	0	0	0	0	17.4619	0.0366078	0.0014674	0.000953019	0.00113165	490.989	1.02933	-0.121645	0.993917	0.192709	0.000192958	0.0138909	0	0	0.029326	13.9885	0	0	0.000512337	0.0226349	0.000354183	0.0188198	0.000488281	0.0220971	0	400	1000	-96.3	-96.47	0.21
1	Bojangles	Bradypus	M	2/21/15	3	18:47:51	18:52:08	19853191	853191	10256	257	0.0713889	00:04:17	0	0	0	1	0	0	459.408	0.0447985	6.52e-05	1.61e-05	8.5e-05	10113.4	0.986195	-0.640377	0.465971	-0.08612	0.000479711	0.0219023	0	0	0.0273753	280.733	0	0	0.000684975	0.026172	0.000874526	0.0295724	0.000905951	0.030099	0	400	1000	-96.54	-96.34	0.69
1	Bojangles	Bradypus	M	2/21/15	3	18:52:14	18:53:48	19863665	863665	3737	94	0.0261111	00:01:34	0	0	0	0	0	1	170.439	0.0456207	-8.95e-05	-0.000122528	0.000273809	3676.21	0.983995	-0.577034	0.621925	-0.16382	0.000353925	0.0188129	0	0	0.0293618	109.696	0	0	0.000617867	0.0248569	0.000887428	0.0297897	0.000878148	0.0296336	0	400	1000	-96.51	-97.32	0.96
1	Bojangles	Bradypus	M	2/21/15	3	18:53:57	18:55:38	19867766	867766	4030	101	0.0280556	00:01:41	0	1	0	0	0	0	136.943	0.0339894	-7.96e-05	-7.39e-06	-0.000186453	4112.01	1.0206	-0.24374	0.980914	0.052255	0.000192452	0.0138727	0	0	0.020604	83.0137	0	0	0.000356061	0.0188696	0.0003437	0.0185391	0.000494886	0.022246	0	400	1000	-97.62	-97.66	0.49
1	Bojangles	Bradypus	M	2/21/15	3	18:55:42	18:57:24	19871941	871941	4067	102	0.0283333	00:01:42	0	0	0	1	0	0	178.072	0.0437953	0.000112223	-0.000101475	0.000232912	3975.22	0.977674	-0.562069	0.476251	-0.102266	0.00028377	0.0168455	0	0	0.0320041	130.129	0	0	0.00067532	0.0259869	0.000733563	0.0270844	0.000746232	0.0273172	0	400	1000	-97.53	-98.46	1.15
1	Bojangles	Bradypus	M	2/21/15	3	18:57:19	18:58:39	19875823	875823	3151	80	0.0222222	00:01:20	0	1	0	0	0	0	123.487	0.0392022	-5.41e-05	4.11e-06	-0.000160125	3154.38	1.00139	-0.713374	0.540674	0.431029	0.00024011	0.0154955	0	0	0.00766656	24.1497	0	0	0.00059206	0.0243323	0.00050386	0.0224468	0.000516028	0.0227163	0	400	1000	-98.33	-98.69	0.59
1	Bojangles	Bradypus	M	2/21/15	3	18:58:43	18:59:49	19879155	879155	2639	66	0.0183333	00:01:06	0	0	0	0	0	1	110.028	0.041709	-4.16e-06	-0.000353624	-0.000295319	2550.41	0.966796	-0.83789	0.255707	-0.254262	0.000283658	0.0168422	3.98e-06	0.00199488	0.0332096	87.6069	3.98e-06	0.00199488	0.000480415	0.0219184	0.000992943	0.031511	0.000730386	0.0270257	0	400	1000	-98.6	-99.27	0.86
1	Bojangles	Bradypus	M	2/21/15	3	18:59:51	19:03:19	19881865	881865	8279	208	0.0577778	00:03:28	0	1	0	0	0	0	281.836	0.0340464	-5.62e-05	9.3e-05	-9.94e-06	8382.07	1.01257	0.0389006	0.960428	-0.235261	0.0001971	0.0140392	0	0	0.013819	114.393	0	0	0.000419534	0.0204825	0.000344416	0.0185584	0.000440444	0.0209868	0	400	1000	-99.4	-99.67	0.88
1	Bojangles	Bradypus	M	2/21/15	3	19:03:10	19:04:29	19889775	889775	3152	79	0.0219444	00:01:19	0	0	0	1	0	0	135.145	0.0428896	2.83e-05	-2.67e-05	-0.000100802	3078.44	0.976973	-0.222563	0.300235	-0.130791	0.000289777	0.0170228	5.42e-07	0.000736453	0.0293173	92.3789	1.47e-06	0.00121331	0.000587146	0.0242311	0.000757448	0.0275218	0.000724441	0.0269154	0	400	1000	-99.63	-99.86	0.54
1	Bojangles	Bradypus	M	2/21/15	3	19:04:30	19:10:58	19892961	892961	15420	388	0.107778	00:06:28	0	1	0	0	0	0	522.847	0.0339093	2.47e-05	5.17e-05	-3.67e-05	15899.6	1.03117	-0.00820152	1.01342	0.0452457	0.000170466	0.0130563	0	0	0.0317961	490.264	1.58e-08	0.000125832	0.000386074	0.0196488	0.00036804	0.0191844	0.000398884	0.0199721	0	400	1000	-99.83	-101.1	1.49
1	Bojangles	Bradypus	M	2/21/15	3	19:10:54	19:13:33	19908232	908232	6338	159	0.0441667	00:02:39	0	0	0	1	0	0	299.912	0.0473271	-0.000385147	-5.5e-05	-0.00022873	6141.87	0.969208	-0.555155	0.36641	-0.265114	0.000536246	0.023157	0	0	0.0319853	202.691	3.85e-08	0.000196281	0.000861716	0.029355	0.00101147	0.0318036	0.000892691	0.0298779	0	400	1000	-101.16	-100.08	1.29
1	Bojangles	Bradypus	M	2/21/15	3	19:13:35	19:14:46	19914641	914641	2822	71	0.0197222	00:01:11	0	1	0	0	0	0	115.933	0.0410965	-6.27e-05	5.19e-06	-5.97e-06	2925.58	1.03707	-0.101456	1.01175	0.163849	0.000261363	0.0161667	0	0	0.0370719	104.58	0	0	0.000827274	0.0287624	0.000633242	0.0251643	0.00031978	0.0178824	0	400	1000	-100.15	-99.94	0.64
1	Bojangles	Bradypus	M	2/21/15	3	19:14:40	19:15:10	19917225	917225	1201	30	0.00833333	00:00:30	0	0	0	1	0	0	58.0928	0.0484106	-0.000391032	-0.00152812	-0.000640259	1173.53	0.977945	-0.561926	0.525645	-0.243195	0.00043396	0.0208317	3.66e-06	0.00191366	0.0311877	37.4253	3.66e-06	0.00191366	0.00102315	0.0319868	0.00101542	0.0318657	0.000712687	0.0266962	0	400	1000	-100.02	-100.24	0.46
1	Bojangles	Bradypus	M	2/21/15	3	19:15:05	19:29:09	19918206	918206	33592	844	0.234444	00:14:04	1	0	0	0	0	0	1466.45	0.043656	2.15e-05	-9.24e-05	-3.15e-05	32379.5	0.963934	-0.615651	-0.720721	0.0482952	0.000317359	0.0178146	1.31e-07	0.000361697	0.0360657	1211.48	1.31e-07	0.000361697	0.000807937	0.0284242	0.000760208	0.0275719	0.000513014	0.0226498	0	400	1000	-100.36	-100.89	1.06
1	Bojangles	Bradypus	M	2/21/15	3	19:29:09	19:30:10	19951796	951796	2438	61	0.0169444	00:01:01	0	1	0	0	0	0	134.006	0.054988	-0.000355442	0.000750555	0.000573235	2409.43	0.988687	-0.835953	0.485885	0.143204	0.000857548	0.0292839	0	0	0.0113822	27.7385	0	0	0.00106452	0.032627	0.00174495	0.0417726	0.00094721	0.0307768	0	400	1000	-100.89	-100.75	0.47
1	Bojangles	Bradypus	M	2/21/15	3	19:30:14	19:31:18	19954377	954377	2547	64	0.0177778	00:01:04	0	0	0	1	0	0	113.978	0.0447676	0.000338115	2.84e-05	-0.000621571	2419.23	0.950207	-0.192971	0.389439	-0.671047	0.000379348	0.0194769	0	0	0.0498785	126.991	0	0	0.000721203	0.0268552	0.000864465	0.0294018	0.000701736	0.0264903	0	400	1000	-100.75	-100.99	0.54
1	Bojangles	Bradypus	M	2/21/15	3	19:31:16	19:32:46	19956849	956849	3565	90	0.025	00:01:30	0	1	0	0	0	0	176.114	0.0494146	0.000129606	-0.000268459	0.000402517	3493.95	0.980345	0.948439	-0.127623	-0.165505	0.000612612	0.024751	0	0	0.0196552	70.0513	0	0	0.000416149	0.0203997	0.00186291	0.0431614	0.000689882	0.0262656	0	400	1000	-100.99	-101.13	0.74
1	Bojangles	Bradypus	M	2/21/15	3	19:32:42	19:33:33	19960266	960266	2038	51	0.0141667	00:00:51	0	0	0	1	0	0	137.444	0.0674735	-6.23e-05	-0.000109426	-0.000227241	1939.54	0.952157	0.544051	-0.474726	-0.44839	0.000834057	0.02888	0	0	0.0478426	97.4553	0	0	0.00148893	0.0385867	0.00213302	0.0461847	0.00186407	0.0431749	0	400	1000	-101.19	-101.89	0.8
1	Bojangles	Bradypus	M	2/21/15	3	19:33:31	19:34:32	19962229	962229	2401	61	0.0169444	00:01:01	0	1	0	0	0	0	144.529	0.0602204	-0.000120748	-8.1e-05	-0.000159709	2332.86	0.972025	0.873224	0.129927	-0.366623	0.000941671	0.0306867	0	0	0.0279751	67.1401	0	0	0.000642904	0.0253555	0.00278727	0.0527946	0.00103363	0.0321501	0	400	1000	-101.9	-101.68	0.43
1	Bojangles	Bradypus	M	2/21/15	3	19:34:28	19:35:06	19964483	964483	1529	38	0.0105556	00:00:38	0	0	0	1	0	0	69.5234	0.0454996	-0.000878459	0.000317479	-0.000804801	1474.14	0.964752	0.803846	0.0600389	-0.423253	0.00037372	0.0193319	0	0	0.0352476	53.8584	0	0	0.000529025	0.0230005	0.0011389	0.0337475	0.000667872	0.0258432	0	400	1000	-101.66	-101.79	0.24
1	Bojangles	Bradypus	M	2/21/15	3	19:34:56	19:39:45	19965610	965610	11489	289	0.0802778	00:04:49	0	1	0	0	0	0	537.011	0.0467454	3.41e-05	-0.000106408	0.000137499	11075.6	0.9641	0.814174	-0.317005	-0.312685	0.000392924	0.0198223	0	0	0.0358997	412.416	0	0	0.000668837	0.0258619	0.0011657	0.0341424	0.000609565	0.0246894	0	400	1000	-101.71	-101.75	0.69
1	Bojangles	Bradypus	M	2/21/15	3	19:39:44	19:40:37	19977061	977061	2110	53	0.0147222	00:00:53	0	0	0	1	0	0	111.053	0.0526569	1.17e-05	0.00056642	-0.000490133	1981.74	0.939658	0.372367	-0.134485	-0.827388	0.000490365	0.0221442	0	0	0.0603417	127.261	0	0	0.00123656	0.0351648	0.00108989	0.0330135	0.00080512	0.0283746	0	400	1000	-101.76	-101.77	0.37
1	Bojangles	Bradypus	M	2/21/15	3	19:40:25	19:42:44	19978697	978697	5527	139	0.0386111	00:02:19	0	1	0	0	0	0	297.72	0.0538762	8.33e-05	3.61e-05	4.71e-05	5195.83	0.940252	0.55026	-0.0973081	-0.741769	0.000593872	0.0243695	0	0	0.0597481	330.168	0	0	0.00105763	0.0325213	0.00160799	0.0400997	0.000714043	0.0267216	0	400	1000	-101.73	-101.68	0.46
1	Bojangles	Bradypus	M	2/21/15	3	19:42:40	19:43:21	19984041	984041	1638	41	0.0113889	00:00:41	0	0	0	1	0	0	80.1824	0.0489813	-7.58e-05	-9.81e-05	-0.000213269	1545.88	0.944339	0.42542	0.0611346	-0.824659	0.000465463	0.0215746	0	0	0.0556608	91.1167	0	0	0.000749871	0.0273838	0.00122712	0.0350302	0.000761951	0.0276035	0	400	1000	-101.76	-101.24	0.67
1	Bojangles	Bradypus	M	2/21/15	3	19:43:16	19:44:03	19985495	985495	1856	47	0.0130556	00:00:47	0	1	0	0	0	0	104.241	0.0561945	0.000189653	0.000245325	9.87e-05	1754.33	0.945731	0.679481	0.120476	-0.636927	0.000842845	0.0290318	0	0	0.0542692	100.669	0	0	0.00129822	0.0360309	0.00183586	0.0428469	0.000715181	0.0267429	0	400	1000	-101.34	-101.76	0.63
1	Bojangles	Bradypus	M	2/21/15	3	19:44:00	19:46:09	19987240	987240	5127	129	0.0358333	00:02:09	0	0	0	1	0	0	271.799	0.0530236	-0.000224232	3.26e-05	-2.27e-05	4854.46	0.947026	0.271687	0.235687	-0.670796	0.000687699	0.026224	1.14e-06	0.00106914	0.0529737	271.543	1.14e-06	0.00106914	0.00130258	0.0360912	0.00111173	0.0333426	0.00106968	0.0327059	0	400	1000	-101.78	-101.16	0.9
1	Bojangles	Bradypus	M	2/21/15	3	19:46:14	19:49:32	20492556	492556	7883	198	0.055	00:03:18	0	1	0	0	0	0	471.272	0.0597909	3.44e-05	-5.95e-06	-4.55e-06	7658.98	0.971705	-0.637219	-0.367323	0.606762	0.000632034	0.0251403	1.18e-06	0.00108491	0.0282947	223.019	1.18e-06	0.00108491	0.00155108	0.0393837	0.00151614	0.0389376	0.00105784	0.0325244	0	400	1000	-101.25	-101.96	1.01
1	Bojangles	Bradypus	M	2/21/15	3	19:49:23	19:49:50	20500068	500068	1070	27	0.0075	00:00:27	0	0	0	1	0	0	60.6685	0.0567525	-0.000298267	-3.95e-05	-0.000303063	1006.93	0.941935	-0.314153	-0.400179	-0.377826	0.000524366	0.022899	8.68e-06	0.00294593	0.0580648	62.0713	8.68e-06	0.00294593	0.00146758	0.0383091	0.00120997	0.0347846	0.00136527	0.0369495	0	400	1000	-101.54	-102.08	0.54
1	Bojangles	Bradypus	M	2/21/15	3	19:49:49	19:50:27	20501100	501100	1511	38	0.0105556	00:00:38	0	1	0	0	0	0	75.2952	0.0498643	0.000434764	-2.33e-05	6.47e-06	1414.09	0.936482	-0.0813609	-0.541197	-0.75314	0.000392242	0.0198051	0	0	0.0635184	95.9128	0	0	0.00172628	0.0415486	0.000564919	0.023768	0.000449801	0.0212085	0	400	1000	-102.06	-102.19	0.44
1	Bojangles	Bradypus	M	2/21/15	3	19:50:21	19:50:52	20502388	502388	1218	31	0.00861111	00:00:31	0	0	0	1	0	0	52.6487	0.043261	-0.000156475	-5.46e-05	2.03e-05	1138.12	0.935185	-0.267666	-0.640929	-0.598895	0.000295697	0.0171958	0	0	0.0648148	78.8796	0	0	0.000852988	0.029206	0.000630914	0.025118	0.0005274	0.0229652	0	400	1000	-102.31	-102.63	0.54
1	Bojangles	Bradypus	M	2/21/15	3	19:50:48	19:51:45	20503456	503456	2249	57	0.0158333	00:00:57	0	1	0	0	0	0	99.575	0.0442949	0.000235561	-4.09e-05	1.3e-05	2136.94	0.950595	-0.211457	-0.825666	-0.413679	0.000366211	0.0191366	0	0	0.0494049	111.062	0	0	0.000828753	0.0287881	0.000742956	0.0272572	0.000601555	0.0245266	0	400	1000	-102.57	-102.68	0.4
1	Bojangles	Bradypus	M	2/21/15	3	19:51:47	19:52:30	20505813	505813	1696	43	0.0119444	00:00:43	0	1	0	0	0	0	84.0554	0.0495902	-0.000533797	0.000552089	2.16e-05	1591.33	0.938838	-0.507644	-0.642907	-0.45548	0.000358217	0.0189266	0	0	0.0611623	103.67	0	0	0.0012292	0.03506	0.00072306	0.0268898	0.000683162	0.0261374	0	400	1000	-102.74	-103.12	0.59
1	Bojangles	Bradypus	M	2/21/15	3	19:52:45	19:59:14	20508096	508096	15505	389	0.108056	00:06:29	0	0	0	1	0	0	678.705	0.0437761	8.11e-06	4e-05	6.69e-06	15304.2	0.987111	-0.654933	0.561572	-0.0075542	0.000284721	0.0168737	0	0	0.024568	380.902	4.72e-08	0.00021735	0.000596856	0.0244306	0.000708124	0.0266106	0.000802149	0.0283222	0	400	1000	-103.14	-102.06	2.16
1	Bojangles	Bradypus	M	2/21/15	3	19:59:25	20:00:34	20524041	524041	2727	69	0.0191667	00:01:09	0	1	0	0	0	0	96.418	0.0353698	6.82e-05	-1.08e-05	-3.22e-05	2571.82	0.943441	-0.695379	-0.489104	-0.39456	0.000171866	0.0131098	0	0	0.0565593	154.181	0	0	0.000408215	0.0202043	0.000383496	0.0195831	0.000454875	0.0213278	0	400	1000	-102.06	-101.91	0.36
1	Bojangles	Bradypus	M	2/21/15	3	20:00:45	20:01:53	20527208	527208	2690	68	0.0188889	00:01:08	0	0	0	1	0	0	115.528	0.0429632	-0.000579346	0.000381419	0.000373157	2585.49	0.961508	-0.479422	-0.398422	-0.182275	0.000254037	0.0159385	0	0	0.0384923	103.506	0	0	0.00058443	0.024175	0.000621837	0.0249367	0.000774822	0.0278356	0	400	1000	-102.19	-102.16	0.35
1	Bojangles	Bradypus	M	2/21/15	3	20:01:45	20:03:56	20529602	529602	5194	131	0.0363889	00:02:11	0	1	0	0	0	0	170.065	0.032749	5.23e-05	-0.000316118	8.58e-05	4874.07	0.938584	-0.787959	-0.395681	-0.306927	0.000175172	0.0132353	0	0	0.0614162	318.935	0	0	0.000307703	0.0175415	0.000360452	0.0189856	0.000409393	0.0202335	0	400	1000	-102.27	-102.85	0.87
1	Bojangles	Bradypus	M	2/21/15	3	20:01:45	20:03:56	20529602	529602	5194	131	0.0363889	00:02:11	0	1	0	0	0	0	170.065	0.032749	5.23e-05	-0.000316118	8.58e-05	4874.07	0.938584	-0.787959	-0.395681	-0.306927	0.000175172	0.0132353	0	0	0.0614162	318.935	0	0	0.000307703	0.0175415	0.000360452	0.0189856	0.000409393	0.0202335	0	400	1000	-102.27	-102.85	0.87
1	Bojangles	Bradypus	M	2/21/15	3	20:03:58	20:04:24	20534904	534904	1034	26	0.00722222	00:00:26	0	0	0	1	0	0	42.7402	0.0413749	7.8e-06	0.000292591	-0.000218143	987.755	0.956201	-0.80889	0.158712	-0.418763	0.000304408	0.0174473	0	0	0.0437995	45.2449	0	0	0.000387363	0.0196816	0.000724623	0.0269188	0.000808524	0.0284346	0	400	1000	-102.86	-102.83	0.44
1	Bojangles	Bradypus	M	2/21/15	3	20:04:22	20:05:36	20535862	535862	2911	74	0.0205556	00:01:14	0	1	0	0	0	0	100.911	0.0346774	-5.34e-05	0.000322081	8.56e-05	2746.27	0.943736	-0.789977	0.254014	-0.439634	0.000180463	0.0134336	0	0	0.0562637	163.727	0	0	0.000363023	0.0190532	0.000415375	0.0203807	0.000438027	0.0209291	0	400	1000	-102.74	-103.19	0.55
1	Bojangles	Bradypus	M	2/21/15	3	20:04:22	20:05:36	20535862	535862	2911	74	0.0205556	00:01:14	0	1	0	0	0	0	100.911	0.0346774	-5.34e-05	0.000322081	8.56e-05	2746.27	0.943736	-0.789977	0.254014	-0.439634	0.000180463	0.0134336	0	0	0.0562637	163.727	0	0	0.000363023	0.0190532	0.000415375	0.0203807	0.000438027	0.0209291	0	400	1000	-102.74	-103.19	0.55
1	Bojangles	Bradypus	M	2/21/15	3	20:05:38	20:06:48	20538881	538881	2764	70	0.0194444	00:01:10	0	1	0	0	0	0	94.6018	0.0342388	-1.18e-05	0.000116901	-7.38e-05	2645.4	0.957438	-0.602425	0.480797	-0.554522	0.000170801	0.0130691	0	0	0.0425624	117.6	0	0	0.000341956	0.0184921	0.000442775	0.0210422	0.000423336	0.0205751	0	400	1000	-103.08	-103.42	0.7
1	Bojangles	Bradypus	M	2/21/15	3	20:07:02	20:08:14	20542196	542196	2874	72	0.02	00:01:12	0	0	0	1	0	0	107.023	0.0372514	2.12e-05	-0.000114465	-0.000146416	2694.77	0.937963	-0.436302	0.196619	-0.783564	0.000229609	0.0151529	0	0	0.0620368	178.232	0	0	0.000449786	0.0212082	0.000533659	0.0231011	0.000497034	0.0222943	0	400	1000	-103.53	-103.43	0.67
1	Bojangles	Bradypus	M	2/21/15	3	20:08:19	20:09:44	20545289	545289	3353	85	0.0236111	00:01:25	0	0	0	0	0	1	229.051	0.0683327	-0.000127679	-0.000519964	0.000123236	3286.29	0.980398	-0.777184	0.350428	0.187504	0.00120752	0.0347494	1.49e-05	0.00385463	0.0232313	77.8713	1.54e-05	0.00392021	0.00159187	0.0398982	0.00323428	0.0568707	0.00223638	0.0472904	0	400	1000	-103.62	-104.39	1.16
1	Bojangles	Bradypus	M	2/21/15	3	20:09:26	23:17:28	20547945	547945	448700	11282	3.13389	03:08:02	1	0	0	0	0	0	14541.2	0.0324075	4.03e-08	1.16e-06	-6.81e-07	445722	0.993366	-0.771189	0.149473	0.597931	0.000164426	0.0128229	0	0	0.0101274	4544.13	0	0	0.000356845	0.0188903	0.000275262	0.016591	0.00041527	0.0203782	0	400	1000	-104.62	-105.7	8.27
1	Bojangles	Bradypus	M	2/21/15	3	23:21:29	00:02:29	22006250	6250	33596	844	0.234444	00:41:00	1	0	0	0	0	0	1105.59	0.0329095	4.77e-06	9.23e-07	-3.42e-06	33598.4	1.0001	-0.718931	0.155422	0.675319	0.00017245	0.013132	0	0	0.00762733	256.24	0	0	0.000355728	0.0188608	0.000276734	0.0166353	0.000456684	0.0213702	0	400	1000	-106.19	-104.54	1.91
1	Bojangles	Bradypus	M	2/22/15	4	00:02:36	00:08:41	22104399	104399	14514	365	0.101389	00:06:05	0	1	0	0	0	0	486.227	0.0335028	9.47e-06	-4.47e-05	-9.98e-06	13739.4	0.946695	-0.242934	0.0286176	-0.898226	0.000174143	0.0131963	0	0	0.0533048	773.613	0	0	0.000341642	0.0184836	0.000368053	0.0191847	0.000418822	0.0204652	0	400	1000	-101.9	-101.53	1.15
1	Bojangles	Bradypus	M	2/22/15	4	00:08:57	00:18:00	22119564	119564	21590	543	0.150833	00:09:03	0	0	0	1	0	0	816.846	0.0378362	5.21e-06	-1.35e-05	1.39e-05	20915.7	0.968814	-0.551383	0.446631	-0.407851	0.000338443	0.0183968	0	0	0.0393321	849.141	0	0	0.000489616	0.0221273	0.000563981	0.0237483	0.000577528	0.0240318	0	400	1000	-101.44	-100.34	1.46
1	Bojangles	Bradypus	M	2/22/15	4	00:18:02	00:34:39	22141225	141225	39658	997	0.276944	00:16:37	1	0	0	0	0	0	1361.77	0.0343386	-1.82e-05	4.48e-06	-7.26e-07	40350.9	1.0175	0.391018	0.850111	-0.107783	0.000183692	0.0135533	0	0	0.019084	756.815	0	0	0.000398596	0.0199649	0.000394016	0.0198498	0.000406876	0.0201712	0	400	1000	-100.39	-98.86	1.68
1	Bojangles	Bradypus	M	2/22/15	4	00:34:35	00:35:20	22180699	180699	1816	45	0.0125	00:00:45	0	0	0	1	0	0	67.1028	0.0369712	-1.49e-05	-2.93e-05	3.27e-05	1814.39	0.999662	-0.416176	0.765336	-0.21902	0.000214682	0.014652	0	0	0.0269695	48.9497	0	0	0.000477789	0.0218584	0.000529173	0.0230038	0.000410936	0.0202716	0	400	1000	-98.97	-98.83	0.33
1	Bojangles	Bradypus	M	2/22/15	4	00:35:09	00:39:14	22182047	182047	9762	245	0.0680556	00:04:05	0	1	0	0	0	0	341.945	0.0350318	1.78e-06	1.56e-05	0.00011643	10137.5	1.03857	-0.0523441	1.0053	0.175034	0.00018939	0.0137619	0	0	0.0385741	376.522	0	0	0.000457066	0.0213791	0.000429428	0.0207227	0.000362897	0.0190499	0	400	1000	-98.81	-98.86	0.83
1	Bojangles	Bradypus	M	2/22/15	4	00:39:17	00:41:11	22191916	191916	4573	114	0.0316667	00:01:54	0	0	0	1	0	0	172.706	0.0377747	-0.000208417	-8.79e-05	-0.000116944	4498.38	0.983898	-0.428187	0.58431	-0.206423	0.000219203	0.0148055	0	0	0.0313166	143.179	0	0	0.000480432	0.0219187	0.00044113	0.0210031	0.000589633	0.0242824	0	400	1000	-98.86	-99.09	0.72
1	Bojangles	Bradypus	M	2/22/15	4	00:41:18	00:48:49	22196741	196741	17961	451	0.125278	00:07:31	0	1	0	0	0	0	598.584	0.0333287	2.32e-05	-9.52e-07	-1.25e-06	18013.4	1.00297	-0.202853	0.889079	-0.388031	0.000177342	0.013317	0	0	0.00785858	141.14	0	0	0.000338752	0.0184052	0.000374408	0.0193496	0.000407671	0.0201909	0	400	1000	-98.8	-97.34	2.14
1	Bojangles	Bradypus	M	2/22/15	4	00:48:56	00:53:14	22214991	214991	10269	258	0.0716667	00:04:18	0	0	0	1	0	0	375.411	0.0365613	-3.74e-05	-4.12e-05	2.14e-05	9998.71	0.973774	-0.61467	0.491443	-0.314863	0.000207976	0.0144214	0	0	0.03199	328.473	0	0	0.000430099	0.0207388	0.000467072	0.0216119	0.000496342	0.0222787	0	400	1000	-97.39	-97.68	0.9
1	Bojangles	Bradypus	M	2/22/15	4	00:53:13	00:56:38	22225222	225222	8129	205	0.0569444	00:03:25	0	1	0	0	0	0	293.808	0.0361477	1.54e-05	3.54e-05	-4.07e-05	7767.75	0.955678	-0.83771	-0.402665	-0.0205762	0.000200407	0.0141565	0	0	0.0443221	360.25	0	0	0.000411717	0.0202908	0.000450855	0.0212334	0.000476567	0.0218304	0	400	1000	-97.68	-97.4	0.76
1	Bojangles	Bradypus	M	2/22/15	4	00:56:49	00:59:12	22233785	233785	5698	143	0.0397222	00:02:23	0	0	0	1	0	0	213.592	0.0374921	0.000280224	0.000221556	0.000198629	5780.51	1.01466	-0.100506	0.926185	-0.161371	0.000379646	0.0194845	0	0	0.0180572	102.872	0	0	0.000522993	0.022869	0.000537735	0.0231891	0.000572018	0.0239169	0	400	1000	-97.71	-97.64	0.53
1	Bojangles	Bradypus	M	2/22/15	4	00:59:08	01:00:02	22239336	239336	2142	54	0.015	00:00:54	0	1	0	0	0	0	70.5632	0.0329581	0.000112321	1.57e-05	-0.000110268	2210.08	1.03226	0.583704	0.829338	0.175745	0.000180967	0.0134524	0	0	0.032264	69.0771	0	0	0.000310165	0.0176115	0.000433774	0.0208273	0.000362391	0.0190366	0	400	1000	-97.72	-97.27	0.56
1	Bojangles	Bradypus	M	2/22/15	4	00:59:57	01:01:10	22241295	241295	2905	73	0.0202778	00:01:13	0	1	0	1	0	0	101.362	0.0349042	-0.000324092	-0.000110637	-0.000147291	2909.41	1.00186	-0.266888	0.641166	-0.169707	0.000207486	0.0144044	0	0	0.0277274	80.5203	0	0	0.000460874	0.021468	0.000396476	0.0199117	0.000410264	0.020255	0	400	1000	-97.38	-97.05	0.41
1	Bojangles	Bradypus	M	2/22/15	4	01:01:05	01:03:15	22243980	243980	5190	130	0.0361111	00:02:10	0	1	0	0	0	0	180.111	0.0347102	3.55e-05	-5.14e-05	0.00010445	5017.49	0.966947	-0.916394	-0.268042	-0.0413873	0.000188293	0.013722	0	0	0.0330535	171.514	0	0	0.000358001	0.0189209	0.000420765	0.0205126	0.000447348	0.0211506	0	400	1000	-97.05	-96.91	0.79
1	Bojangles	Bradypus	M	2/22/15	4	01:03:27	01:06:53	22249640	249640	8201	206	0.0572222	00:03:26	0	0	0	1	0	0	311.351	0.0379697	1.21e-05	4.31e-05	1.2e-05	7920.57	0.965923	-0.774004	-0.0862219	-0.0684443	0.000232857	0.0152596	0	0	0.034312	281.359	0	0	0.000435047	0.0208578	0.000546845	0.0233847	0.000549882	0.0234496	0	400	1000	-97.07	-97.8	1.2
1	Bojangles	Bradypus	M	2/22/15	4	01:06:52	01:07:40	22257803	257803	1889	48	0.0133333	00:00:48	0	1	0	0	0	0	58.6519	0.0310656	-3.94e-05	-7.42e-05	-2.41e-05	1846.68	0.978113	-0.950097	0.186339	0.1224	0.000156079	0.0124932	0	0	0.0218871	41.3228	0	0	0.00023483	0.0153242	0.000312029	0.0176644	0.000412892	0.0203198	0	400	1000	-97.81	-97.61	0.49
1	Bojangles	Bradypus	M	2/22/15	4	01:06:58	01:30:53	22258021	258021	57073	1435	0.398611	00:23:55	0	0	0	1	0	0	2065.25	0.0361868	-8.14e-06	5.15e-06	-1.74e-06	55642.3	0.974949	-0.660678	0.190626	-0.0660397	0.000204109	0.0142867	0	0	0.0332985	1900.41	2.14e-08	0.000146249	0.000421373	0.0205274	0.000447287	0.0211492	0.00048639	0.0220543	0	400	1000	-97.69	-96.78	2.45
1	Bojangles	Bradypus	M	2/22/15	4	01:30:52	01:34:03	21815049	815049	7571	191	0.0530556	00:03:11	0	1	0	0	0	0	258.09	0.0340938	-2.46e-05	-5.53e-05	4.27e-05	7019.77	0.927315	-0.43675	-0.396011	-0.710495	0.000180832	0.0134474	0	0	0.0726851	550.226	0	0	0.000362083	0.0190285	0.000390238	0.0197544	0.000417458	0.0204318	0	400	1000	-96.77	-96.01	1.1
1	Bojangles	Bradypus	M	2/22/15	4	01:34:05	01:37:09	21822690	822690	7354	184	0.0511111	00:03:04	0	0	0	1	0	0	290.928	0.0395659	2.34e-05	5.8e-05	9.96e-06	6939.38	0.943749	-0.457793	-0.402806	-0.498351	0.000237002	0.0153949	0	0	0.0562515	413.617	0	0	0.000544627	0.0233372	0.000546718	0.023382	0.00056229	0.0237127	0	400	1000	-96.01	-95.54	0.78
1	Bojangles	Bradypus	M	2/22/15	4	01:37:09	01:38:24	21830042	830042	2971	75	0.0208333	00:01:15	0	1	0	0	0	0	104.956	0.0353387	2.94e-05	3.43e-05	-3.51e-05	2883.76	0.970964	-0.766811	0.52591	-0.250739	0.000195395	0.0139784	0	0	0.0290363	86.2378	0	0	0.000354703	0.0188336	0.000444961	0.0210941	0.000477102	0.0218427	0	400	1000	-95.54	-94.89	0.74
1	Bojangles	Bradypus	M	2/22/15	4	01:38:04	01:42:50	21832215	832215	11409	286	0.0794444	00:04:46	0	0	0	1	0	0	436.071	0.038225	-7.77e-06	-5.04e-05	3.57e-05	10921.4	0.957348	-0.689773	0.315816	-0.405115	0.000225543	0.0150181	0	0	0.0426961	487.077	0	0	0.000488666	0.0221058	0.000527659	0.0229708	0.00051576	0.0227103	0	400	1000	-95.59	-95.06	0.87
1	Bojangles	Bradypus	M	2/22/15	4	01:43:21	02:39:09	21844835	844835	133198	3348	0.93	00:55:48	1	0	0	0	0	0	4189.33	0.0314522	2.04e-06	1.09e-06	1.9e-06	130896	0.982728	-0.940554	0.15586	0.18809	0.000161004	0.0126888	0	0	0.017336	2309.11	0	0	0.000254002	0.0159374	0.00029644	0.0172174	0.000433636	0.0208239	0	400	1000	-94.86	-93.53	2.88
1	Bojangles	Bradypus	M	2/22/15	4	02:39:43	02:48:18	21979370	979370	20496	515	0.143056	00:08:35	1	0	0	0	0	0	666.755	0.0325326	6.22e-06	3.05e-06	-2.74e-07	20309.4	0.990943	-0.932978	0.148511	0.297688	0.000157884	0.0125652	0	0	0.00912109	186.937	0	0	0.000281581	0.0167804	0.000289752	0.0170221	0.000469794	0.0216747	0	400	1000	-93.92	0	93.94
1	Bojangles	Bradypus	M	2/22/15	4	02:50:19	03:28:37	23004688	4688	91408	2298	0.638333	00:38:18	1	0	0	0	0	0	2702.21	0.0295624	4.13e-06	8.87e-07	1.64e-06	89535.9	0.97953	-0.944518	0.190719	0.143104	0.000153249	0.0123794	0	0	0.0204941	1873.3	0	0	0.000231224	0.0152061	0.00029933	0.0173012	0.00033977	0.0184329	0	400	1000	-92.4	-94.78	2.98
1	Bojangles	Bradypus	M	2/22/15	4	03:29:10	03:30:21	23097426	97426	2801	71	0.0197222	00:01:11	0	1	0	0	0	0	100.912	0.03604	-1.15e-05	8.26e-05	0.000117798	2763.37	0.986918	-0.791911	0.575861	0.00767561	0.000257307	0.0160408	0	0	0.0130816	36.6284	0	0	0.000394985	0.0198742	0.000467355	0.0216184	0.000519148	0.0227848	0	400	1000	-95.04	-94.71	0.66
1	Bojangles	Bradypus	M	2/22/15	4	03:29:10	03:30:21	23097426	97426	2801	71	0.0197222	00:01:11	0	1	0	0	0	0	100.912	0.03604	-1.15e-05	8.26e-05	0.000117798	2763.37	0.986918	-0.791911	0.575861	0.00767561	0.000257307	0.0160408	0	0	0.0130816	36.6284	0	0	0.000394985	0.0198742	0.000467355	0.0216184	0.000519148	0.0227848	0	400	1000	-95.04	-94.71	0.66
1	Bojangles	Bradypus	M	2/22/15	4	03:30:19	03:37:29	23100151	100151	17125	430	0.119444	00:07:10	0	1	0	1	0	0	669.427	0.0390929	1.87e-06	2.95e-05	-2.75e-05	17029.4	0.994476	-0.601211	0.496528	0.0399857	0.000311463	0.0176483	0	0	0.0303638	519.949	0	0	0.000488338	0.0220984	0.000573169	0.0239409	0.0006578	0.0256476	0	400	1000	-94.67	-95.5	1.3
1	Bojangles	Bradypus	M	2/22/15	4	03:37:34	03:41:51	23117458	117458	10240	257	0.0713889	00:04:17	0	1	0	0	0	0	356.031	0.034772	1.19e-06	-4.93e-05	-1.83e-05	9712.98	0.948626	-0.875005	-0.266183	-0.238456	0.000177067	0.0133066	0	0	0.0513743	526.021	0	0	0.000422137	0.020546	0.000355827	0.0188634	0.000433797	0.0208278	0	400	1000	-95.4	-96.48	1.29
1	Bojangles	Bradypus	M	2/22/15	4	03:41:58	03:43:21	23127953	127953	3317	83	0.0230556	00:01:23	0	0	0	1	0	0	116.553	0.0351488	0.000394409	-0.000574938	-0.000257172	3104.86	0.936326	-0.543273	-0.623762	-0.405653	0.000188333	0.0137234	0	0	0.063674	211.143	0	0	0.000422313	0.0205503	0.000440278	0.0209828	0.000408693	0.0202161	0	400	1000	-96.43	-96.85	0.71
1	Bojangles	Bradypus	M	2/22/15	4	03:43:15	03:44:14	23131010	131010	2359	59	0.0163889	00:00:59	0	1	0	0	0	0	77.6582	0.0329339	-6.42e-05	0.000106333	-6.27e-05	2203.89	0.934646	-0.76336	-0.303177	-0.433437	0.000203554	0.0142672	0	0	0.0653542	154.105	0	0	0.000340534	0.0184536	0.00030968	0.0175977	0.000457841	0.0213972	0	400	1000	-96.75	-96.74	0.48
1	Bojangles	Bradypus	M	2/22/15	4	03:44:22	03:51:55	23133698	133698	18009	453	0.125833	00:07:33	0	0	0	1	0	0	630.243	0.0349979	9.29e-06	4.42e-05	8e-06	17546.3	0.974363	-0.821316	0.183117	-0.104765	0.000248872	0.0157757	0	0	0.0316515	569.981	1.36e-08	0.000116436	0.000375525	0.0193785	0.00045874	0.0214182	0.000488525	0.0221026	0	400	1000	-96.35	-96.47	1.2
1	Bojangles	Bradypus	M	2/22/15	4	03:52:05	03:54:44	23152074	152074	6335	159	0.0441667	00:02:39	0	0	0	0	1	0	238.078	0.0375873	3.56e-05	-1.35e-05	-3.2e-05	6115.64	0.965526	-0.764689	0.332177	-0.305587	0.000221399	0.0148795	0	0	0.0347353	220.014	0	0	0.000479609	0.0219	0.000506744	0.022511	0.000500269	0.0223667	0	400	1000	-96.38	-94.98	1.78
1	Bojangles	Bradypus	M	2/22/15	4	03:54:41	03:57:29	23158297	158297	6704	168	0.0466667	00:02:48	0	0	0	0	0	1	254.274	0.0379344	-1.13e-05	-4.12e-05	5.61e-05	6474.19	0.965865	-0.737704	0.332032	-0.295791	0.000265885	0.016306	0	0	0.0343008	229.918	0	0	0.000455355	0.0213391	0.000569103	0.0238559	0.000546011	0.0233669	0	400	1000	-94.89	-97.04	2.18
1	Bojangles	Bradypus	M	2/22/15	4	03:57:39	04:12:51	23165365	165365	36326	912	0.253333	00:15:12	0	0	0	1	0	0	1192.68	0.0328335	3.54e-06	5.24e-06	4.24e-06	35027.8	0.964289	-0.91321	0.0310421	-0.246605	0.000172979	0.0131521	0	0	0.0357114	1297.22	0	0	0.000339646	0.0184295	0.000332992	0.0182481	0.00041263	0.0203133	0	400	1000	-97.15	-97.69	1.71
1	Bojangles	Bradypus	M	2/22/15	4	04:12:56	04:14:15	23201883	201883	3163	79	0.0219444	00:01:19	0	0	0	1	0	0	111.726	0.0353341	5.1e-06	-0.000245994	0.000370689	3050.51	0.964742	-0.880126	0.0812829	-0.0828164	0.00026105	0.016157	0	0	0.0352584	111.487	0	0	0.000377793	0.0194369	0.000495307	0.0222555	0.00047863	0.0218776	0	400	1000	-97.58	-98.15	0.96
1	Bojangles	Bradypus	M	2/22/15	4	04:14:22	04:26:54	23205302	205302	29940	752	0.208889	00:12:32	1	0	0	0	0	0	1019.35	0.0340475	5.23e-06	1.81e-05	3.02e-05	28720.6	0.959302	-0.613514	-0.702245	0.0958484	0.000180624	0.0134397	0	0	0.0406981	1218.46	0	0	0.000398736	0.0199684	0.000393598	0.0198393	0.000381864	0.0195413	0	400	1000	-98.25	-99.42	1.88
1	Bojangles	Bradypus	M	2/22/15	4	04:14:22	04:26:54	23205302	205302	29940	752	0.208889	00:12:32	1	0	0	0	0	0	1019.35	0.0340475	5.23e-06	1.81e-05	3.02e-05	28720.6	0.959302	-0.613514	-0.702245	0.0958484	0.000180624	0.0134397	0	0	0.0406981	1218.46	0	0	0.000398736	0.0199684	0.000393598	0.0198393	0.000381864	0.0195413	0	400	1000	-98.25	-99.42	1.88
1	Bojangles	Bradypus	M	2/22/15	4	04:26:49	04:28:52	23235031	235031	4906	123	0.0341667	00:02:03	0	0	0	1	0	0	185.391	0.0377964	-1.44e-06	0.000301082	0.000222638	4839.18	0.986582	-0.813078	0.47577	0.039841	0.000262408	0.016199	0	0	0.0141517	69.4143	0	0	0.000451001	0.0212368	0.000488231	0.022096	0.00060968	0.0246917	0	400	1000	-99.4	-99.83	0.68
1	Bojangles	Bradypus	M	2/22/15	4	04:29:00	04:36:02	23240257	240257	16778	422	0.117222	00:07:02	0	1	0	0	0	0	539.787	0.0321742	8.02e-06	3.49e-06	1.14e-05	16178.6	0.964332	-0.916628	-0.259211	-0.100958	0.000170129	0.0130433	0	0	0.0356678	598.399	0	0	0.0003348	0.0182975	0.000340141	0.0184429	0.00036664	0.0191479	0	400	1000	-99.83	-99.38	1.16
1	Bojangles	Bradypus	M	2/22/15	4	04:36:09	04:40:30	23257291	257291	10389	261	0.0725	00:04:21	0	0	0	1	0	0	401.978	0.0386963	-8.55e-06	5.41e-05	-4.38e-05	10301.4	0.991661	-0.75273	0.471129	0.0738598	0.000273236	0.0165299	0	0	0.0178567	185.495	0	0	0.000499327	0.0223456	0.000582031	0.0241253	0.00057907	0.0240639	0	400	1000	-99.66	-99.04	1.03
1	Bojangles	Bradypus	M	2/22/15	4	04:40:05	09:45:23	23266709	266709	728698	18318	5.08833	05:05:18	1	0	0	0	0	0	22834.2	0.0313357	-2.08e-06	7.47e-07	-1.49e-06	720775	0.989129	-0.777332	0.145801	0.583466	0.000163381	0.012782	0	0	0.0116694	8503.43	0	0	0.000340335	0.0184482	0.00025809	0.0160652	0.0003832	0.0195755	0	400	1000	-98.96	-121.19	23.33
1	Bojangles	Bradypus	M	2/22/15	4	09:47:09	10:35:39	24499647	499647	115750	2910	0.808333	00:48:30	1	0	0	0	0	0	3486.6	0.0301221	-2.38e-07	-5.08e-06	9.54e-06	115292	0.996051	-0.62266	0.0910739	0.761951	0.000153007	0.0123696	0	0	0.00648178	750.26	0	0	0.000286859	0.0169369	0.000250137	0.0158157	0.000363803	0.0190736	0	400	1000	-121.31	-116.22	5.66
1	Bojangles	Bradypus	M	2/22/15	4	10:35:26	10:36:15	24614874	614874	1955	49	0.0136111	00:00:49	0	0	0	1	0	0	87.1084	0.0445795	-9.82e-05	-1.59e-05	-0.000338723	1867.04	0.955498	-0.569171	0.1317	-0.266536	0.000776652	0.0278685	0	0	0.0445019	86.9568	0	0	0.00103928	0.0322379	0.0007814	0.0279535	0.000845496	0.0290774	0	400	1000	-116.34	-116.44	0.25
1	Bojangles	Bradypus	M	2/22/15	4	10:36:02	10:41:55	24616306	616306	14064	353	0.0980556	00:05:53	0	1	0	0	0	0	567.272	0.0403379	-1.41e-05	-2.45e-05	2.8e-06	13149.3	0.935028	-0.560949	0.0705703	-0.720667	0.000533297	0.0230932	0	0	0.0649721	913.703	0	0	0.000759313	0.0275556	0.000556838	0.0235974	0.000743776	0.0272723	0	400	1000	-116.27	-115.74	0.97
1	Bojangles	Bradypus	M	2/22/15	4	10:41:29	10:42:48	24629326	629326	3127	79	0.0219444	00:01:19	0	0	0	1	0	0	112.362	0.0359444	-1.94e-05	6.14e-05	8.27e-05	3040.9	0.972777	-0.813298	0.299787	-0.0549225	0.000355277	0.0188488	0	0	0.0273341	85.4463	0	0	0.000469615	0.0216706	0.000532876	0.0230841	0.000506557	0.0225068	0	400	1000	-116.07	-115.47	0.61
1	Bojangles	Bradypus	M	2/22/15	4	10:42:42	10:43:27	24632191	632191	1825	45	0.0125	00:00:45	0	1	0	0	0	0	62.2283	0.0341164	-3.68e-05	6.69e-07	-1.11e-05	1815.94	0.995581	-0.878986	0.335597	0.325186	0.000158477	0.0125888	0	0	0.00518611	9.45947	0	0	0.000414129	0.0203502	0.000325521	0.0180422	0.000403421	0.0200853	0	400	1000	-115.66	-115.57	0.38
1	Bojangles	Bradypus	M	2/22/15	4	10:43:37	10:44:26	24634404	634404	1955	49	0.0136111	00:00:49	0	0	0	1	0	0	101.713	0.0520537	-7.5e-06	4.45e-05	-6.71e-05	1917.54	0.981341	-0.898418	0.296446	0.159701	0.00071318	0.0267054	0	0	0.0186591	36.46	0	0	0.000914465	0.0302401	0.00157742	0.0397167	0.000836625	0.0289245	0	400	1000	-115.52	-115.61	0.38
1	Bojangles	Bradypus	M	2/22/15	4	10:44:10	10:55:40	24635706	635706	27475	690	0.191667	00:11:30	0	1	0	0	0	0	996.541	0.0362721	7.68e-06	1.31e-05	5.49e-06	27256.2	0.992073	-0.740702	0.527883	0.165722	0.000236898	0.0153915	0	0	0.00870729	239.224	0	0	0.000467541	0.0216227	0.000507458	0.0225268	0.000433871	0.0208296	0	400	1000	-115.8	-113.99	1.99
1	Bojangles	Bradypus	M	2/22/15	4	10:55:30	10:57:41	24662788	662788	5210	131	0.0363889	00:02:11	0	0	0	0	0	1	180.407	0.0346337	-2.5e-05	-4.2e-05	2.1e-05	5103.09	0.979668	-0.865337	0.239942	0.0697378	0.000247984	0.0157475	0	0	0.0206181	107.4	0	0	0.0003211	0.0179193	0.000489734	0.0221299	0.000495124	0.0222514	0	400	1000	-113.92	-113.56	0.79
1	Bojangles	Bradypus	M	2/22/15	4	10:58:06	11:09:43	24668984	668984	27735	697	0.193611	00:11:37	1	0	0	0	0	0	822.181	0.0296452	-3.87e-06	-2.53e-06	3.15e-06	27304.5	0.984513	-0.771611	0.10443	0.600175	0.00014575	0.0120727	0	0	0.0154873	429.525	0	0	0.000266465	0.0163238	0.000274414	0.0165654	0.000320374	0.017899	0	400	1000	-113.28	-111.93	2.18
1	Bojangles	Bradypus	M	2/22/15	4	11:09:39	11:10:38	24696587	696587	2345	59	0.0163889	00:00:59	0	0	0	1	0	0	70.1726	0.0299371	-1.5e-05	5.49e-05	2.52e-05	2315.22	0.987723	-0.828931	0.147174	0.500174	0.000157796	0.0125617	0	0	0.0123672	28.9888	0	0	0.000331215	0.0181993	0.000253515	0.0159221	0.000317674	0.0178234	0	400	1000	-111.91	-111.74	0.43
1	Bojangles	Bradypus	M	2/22/15	4	11:10:55	11:11:44	24699581	699581	1955	49	0.0136111	00:00:49	0	1	0	0	0	0	59.0911	0.0302411	-9.98e-05	0.000137688	-0.000143936	1927.16	0.986264	-0.797637	0.0903738	0.572212	0.000177421	0.0133199	0	0	0.0137362	26.8406	0	0	0.000365836	0.0191268	0.000211655	0.0145484	0.000375082	0.019367	0	400	1000	-111.67	-111.57	0.6
1	Bojangles	Bradypus	M	2/22/15	4	11:11:44	11:13:06	24701534	701534	3257	82	0.0227778	00:01:22	0	0	0	1	0	0	108.441	0.0333051	3.28e-05	-9.04e-05	0.000121171	3212.04	0.986499	-0.79053	0.119072	0.561904	0.000205375	0.0143309	0	0	0.013698	44.6006	0	0	0.000344841	0.0185699	0.00043002	0.0207369	0.000399953	0.0199988	0	400	1000	-111.57	-111.32	0.57
1	Bojangles	Bradypus	M	2/22/15	4	11:13:15	11:42:23	24705180	705180	69529	1748	0.485556	00:29:08	1	0	0	0	0	0	1932.17	0.0277898	-3.26e-06	-4.45e-06	9.21e-06	68351.4	0.983077	-0.774191	0.0996135	0.597323	0.000142679	0.0119448	0	0	0.0169233	1176.64	0	0	0.000252979	0.0159053	0.000217893	0.0147612	0.000286572	0.0169284	0	400	1000	-111.35	-107.04	4.76
1	Bojangles	Bradypus	M	2/22/15	4	11:42:49	11:44:27	24775748	775748	3908	98	0.0272222	00:01:38	0	0	0	1	0	0	167.253	0.0428087	-9.06e-06	-3.07e-05	-4.98e-05	3893.32	0.996497	-0.730728	0.600367	0.256754	0.000603197	0.0245601	0	0	0.00607071	23.7183	0	0	0.000527961	0.0229774	0.00105886	0.0325401	0.000760854	0.0275836	0	400	1000	-107.06	-106.71	0.53
1	Bojangles	Bradypus	M	2/22/15	4	11:44:57	11:49:42	24780826	780826	11329	285	0.0791667	00:04:45	0	1	0	0	0	0	377.96	0.0333651	1.19e-06	2.05e-05	1.06e-05	11429.6	1.00897	-0.732001	0.502539	0.478953	0.000153127	0.0123744	0	0	0.0090151	102.123	0	0	0.000295348	0.0171857	0.000319228	0.0178669	0.000474337	0.0217793	0	400	1000	-106.91	-106.28	0.95
1	Bojangles	Bradypus	M	2/22/15	4	11:50:01	11:51:14	24792935	792935	2866	73	0.0202778	00:01:13	0	0	0	1	0	0	102.784	0.0358759	9.63e-06	-0.000114614	7.86e-05	2857.55	0.997399	-0.655871	0.633869	0.342743	0.00026391	0.0162453	0	0	0.00578626	16.5776	0	0	0.000460586	0.0214613	0.000545887	0.0233642	0.000393948	0.0198481	0	400	1000	-106.19	-105.71	0.54
1	Bojangles	Bradypus	M	2/22/15	4	11:51:30	12:29:24	24796450	796450	90491	2274	0.631667	00:37:54	1	0	0	0	0	0	2716.95	0.0300248	-6.26e-06	3.21e-07	2.94e-07	89440	0.988397	-0.775355	0.387356	0.462494	0.000158202	0.0125778	0	0	0.0120671	1091.95	0	0	0.000255108	0.0159721	0.000325199	0.0180333	0.00031741	0.017816	0	400	1000	-105.96	-101.66	4.96
1	Bojangles	Bradypus	M	2/22/15	4	12:29:33	12:31:02	24887330	887330	3517	89	0.0247222	00:01:29	0	0	0	1	0	0	114.805	0.0326521	-1.84e-05	2.4e-05	-0.000138805	3464.18	0.98526	-0.825966	0.358778	0.121145	0.000149081	0.0122099	0	0	0.0157476	55.3687	0	0	0.000318577	0.0178487	0.000344477	0.0185601	0.000392111	0.0198018	0	400	1000	-101.66	-101.6	0.42
1	Bojangles	Bradypus	M	2/22/15	4	12:31:12	12:34:35	24891236	891236	8074	203	0.0563889	00:03:23	0	1	0	0	0	0	238.871	0.0295889	-1.91e-05	5.81e-06	-7.17e-06	7843.66	0.971591	-0.746005	0.581679	-0.21964	0.000158557	0.0125919	0	0	0.0284089	229.345	0	0	0.00024777	0.0157407	0.000273082	0.0165252	0.000346509	0.0186147	0	400	1000	-101.41	-101.15	0.93
1	Bojangles	Bradypus	M	2/22/15	4	12:34:38	12:35:27	24899438	899438	1955	49	0.0136111	00:00:49	0	0	0	1	0	0	61.6145	0.0315325	0.000161428	0.000298116	0.000150807	1919	0.982087	-0.654236	0.711093	-0.0866441	0.000197287	0.0140459	0	0	0.0179132	35.0024	0	0	0.000358839	0.0189431	0.000304988	0.0174639	0.000365586	0.0191203	0	400	1000	-101.05	-100.75	0.42
1	Bojangles	Bradypus	M	2/22/15	4	12:35:53	12:44:40	24902433	902433	20964	527	0.146389	00:08:47	0	1	0	0	0	0	654.311	0.0312127	8.85e-06	7.61e-06	5.21e-06	20744.9	0.989595	-0.656174	0.71191	-0.0470028	0.000157388	0.0125454	0	0	0.0124571	261.137	0	0	0.00027753	0.0166592	0.000338324	0.0183936	0.000352614	0.018778	0	400	1000	-100.74	-100.13	1.16
1	Bojangles	Bradypus	M	2/22/15	4	12:44:27	12:46:51	24922874	922874	5731	144	0.04	00:02:24	0	0	0	1	0	0	228.754	0.0399221	6.31e-05	-4.82e-05	-8.42e-05	5534.89	0.96595	-0.226075	0.591418	-0.541962	0.000375286	0.0193723	0	0	0.0349171	200.075	0	0	0.000535746	0.0231462	0.000675754	0.0259953	0.000694927	0.0263615	0	400	1000	-100.13	-99.74	0.71
1	Bojangles	Bradypus	M	2/22/15	4	12:46:41	12:56:28	24928212	928212	23308	587	0.163056	00:09:47	0	1	0	0	0	0	697.53	0.0299279	-1.44e-06	-4.22e-06	-3.83e-06	22142.4	0.950033	0.000614589	0.149191	-0.936911	0.000148074	0.0121686	0	0	0.0499671	1164.58	0	0	0.000305472	0.0174777	0.000279054	0.0167049	0.000289843	0.0170248	0	400	1000	-99.88	-98.15	2.14
1	Bojangles	Bradypus	M	2/22/15	4	12:56:49	12:59:50	24952376	952376	7171	181	0.0502778	00:03:01	0	0	0	1	0	0	238.767	0.0333008	-0.000159934	3.03e-05	6.69e-05	7182.92	1.0018	-0.568664	0.655196	0.156187	0.000175393	0.0132436	0	0	0.0222409	159.467	0	0	0.000346938	0.0186263	0.000343942	0.0185457	0.000422871	0.0205638	0	400	1000	-98.21	-97.84	0.64
1	Bojangles	Bradypus	M	2/22/15	4	12:59:50	13:04:20	24959545	959545	10756	270	0.075	00:04:30	0	1	0	0	0	0	364.001	0.0338448	1.15e-05	-7.54e-06	-2.55e-05	10583.8	0.984085	-0.865539	0.463886	-0.0351149	0.000195948	0.0139981	0	0	0.0159147	171.163	0	0	0.000464718	0.0215573	0.000342296	0.0185013	0.000361433	0.0190114	0	400	1000	-97.84	-97.83	0.75
1	Bojangles	Bradypus	M	2/22/15	4	13:03:54	13:05:24	24969274	969274	3587	90	0.025	00:01:30	0	0	0	1	0	0	145.816	0.0406626	7.56e-06	1.07e-05	6.26e-05	3559.27	0.992546	-0.681126	0.619376	0.0893798	0.00101462	0.0318531	5.45e-07	0.000738006	0.0172623	61.9026	1.36e-07	0.000369003	0.00127081	0.0356484	0.000833932	0.0288779	0.00108951	0.0330077	0	400	1000	-98.15	-97.56	0.67
1	Bojangles	Bradypus	M	2/22/15	4	13:05:42	14:25:34	25473560	473560	190675	4792	1.33111	01:19:52	1	0	0	0	0	0	6047.3	0.0317154	1.73e-06	8.58e-07	4.9e-06	192664	1.01044	-0.603941	0.714997	0.306609	0.000164785	0.0128369	0	0	0.0137799	2627.48	0	0	0.000334662	0.0182938	0.00033394	0.018274	0.000341068	0.018468	0	400	1000	-97.88	-91.56	6.93
1	Bojangles	Bradypus	M	2/22/15	4	14:25:31	14:28:17	25664108	664108	6611	166	0.0461111	00:02:46	0	0	0	1	0	0	231.905	0.0350839	1.29e-06	9.01e-06	-3.28e-05	6490.01	0.981848	-0.880666	0.285043	0.0252125	0.000368944	0.0192079	0	0	0.0185301	122.484	0	0	0.000350624	0.018725	0.000581431	0.0241129	0.000534635	0.0231222	0	400	1000	-91.5	-90.96	0.69
1	Bojangles	Bradypus	M	2/22/15	4	14:28:10	14:31:03	25670468	670468	6861	173	0.0480556	00:02:53	0	1	0	0	0	0	200.435	0.029218	2.83e-05	-7.83e-06	-9.22e-06	6677.52	0.973399	-0.942667	0.220438	-0.080371	0.000168087	0.0129648	0	0	0.0266012	182.484	0	0	0.000207982	0.0144216	0.00026738	0.0163518	0.000380874	0.019516	0	400	1000	-90.96	-91.16	0.66
1	Bojangles	Bradypus	M	2/22/15	4	14:30:53	14:32:37	25676953	676953	4117	104	0.0288889	00:01:44	0	0	0	1	0	0	152.978	0.0371666	-8.9e-06	4.61e-05	5.62e-05	3968.55	0.964176	-0.745179	0.241106	-0.262919	0.000680758	0.0260913	1.84e-06	0.00135601	0.0359872	148.123	1.84e-06	0.00135601	0.000957285	0.03094	0.000587812	0.0242448	0.000531463	0.0230535	0	400	1000	-91.12	-91.41	0.49
1	Bojangles	Bradypus	M	2/22/15	4	14:32:51	16:44:17	25681619	681619	313735	7886	2.19056	02:11:26	1	0	0	0	0	0	9648.85	0.0307549	2.54e-06	9.42e-07	4.29e-07	308877	0.98452	-0.916582	0.106188	0.307716	0.000155583	0.0124733	0	0	0.0157539	4942.54	0	0	0.000301493	0.0173636	0.000287613	0.0169592	0.000353172	0.0187929	0	400	1000	-91.28	-92.39	3.36
1	Bojangles	Bradypus	M	2/22/15	4	16:42:46	16:46:43	26491732	491732	9451	237	0.0658333	00:03:57	1	0	0	0	0	0	258.545	0.0273593	-6.9e-06	1.51e-05	-3.41e-06	9269.96	0.980948	-0.947516	0.145626	0.207754	0.000125816	0.0112168	0	0	0.0190518	180.039	0	0	0.000198335	0.0140832	0.000278527	0.0166891	0.000237088	0.0153977	0	400	1000	-92.14	-92.52	0.78
1	Bojangles	Bradypus	M	2/22/15	4	16:47:33	16:51:01	26503150	503150	8269	208	0.0577778	00:03:28	0	0	0	1	0	0	256.519	0.0310255	-1.33e-05	-3.99e-06	1.64e-05	8178.02	0.989117	-0.919906	0.213495	0.260696	0.000166688	0.0129108	0	0	0.0110308	91.2024	0	0	0.000291327	0.0170683	0.00031365	0.0177102	0.000368632	0.0191998	0	400	1000	-92.56	-93.1	0.91
1	Bojangles	Bradypus	M	2/22/15	4	16:51:20	17:39:21	26512205	512205	114569	2881	0.800278	00:48:01	1	0	0	0	0	0	3633.22	0.0317124	7.93e-07	-1.93e-06	6.22e-07	112966	0.986018	-0.916634	-0.00636574	0.328868	0.000162156	0.012734	0	0	0.0140674	1611.68	0	0	0.000255991	0.0159997	0.000337486	0.0183708	0.000407703	0.0201917	0	400	1000	-93.09	-93.41	1.64
1	Bojangles	Bradypus	M	2/22/15	4	17:39:31	17:42:59	26627165	627165	8270	208	0.0577778	00:03:28	0	0	0	1	0	0	259.35	0.0313641	1.6e-05	1.69e-05	1.74e-06	8162.9	0.987169	-0.936236	0.170204	0.209747	0.00015657	0.0125128	0	0	0.0128738	106.454	0	0	0.000261856	0.016182	0.000342399	0.018504	0.000373253	0.0193197	0	400	1000	-93.94	-93.67	0.76
1	Bojangles	Bradypus	M	2/22/15	4	17:43:48	18:09:41	26637401	637401	61813	1553	0.431389	00:25:53	0	1	0	0	0	0	1954.62	0.0316221	2.56e-06	4.34e-06	-2.37e-06	61217.7	0.990385	-0.905969	0.208527	0.329483	0.000152953	0.0123674	0	0	0.0100295	619.944	0	0	0.000334262	0.0182828	0.000298027	0.0172635	0.000351115	0.0187381	0	400	1000	-94.22	-96.62	3.19
1	Bojangles	Bradypus	M	2/22/15	4	17:43:48	18:09:41	26637401	637401	61813	1553	0.431389	00:25:53	0	1	0	0	0	0	1954.62	0.0316221	2.56e-06	4.34e-06	-2.37e-06	61217.7	0.990385	-0.905969	0.208527	0.329483	0.000152953	0.0123674	0	0	0.0100295	619.944	0	0	0.000334262	0.0182828	0.000298027	0.0172635	0.000351115	0.0187381	0	400	1000	-94.22	-96.62	3.19
1	Bojangles	Bradypus	M	2/22/15	4	18:10:07	18:11:52	26700244	700244	4149	105	0.0291667	00:01:45	0	0	0	0	0	1	181.064	0.0436508	-1.91e-05	4.43e-05	-0.00014579	4055.74	0.977758	-0.908922	0.241608	0.13212	0.000405528	0.0201377	0	0	0.0222587	92.3291	0	0	0.000481513	0.0219434	0.000895751	0.0299291	0.00082989	0.0288078	0	400	1000	-96.47	-97.17	0.86
1	Bojangles	Bradypus	M	2/22/15	4	18:11:45	18:12:52	26704118	704118	2676	67	0.0186111	00:01:07	0	1	0	0	0	0	124.479	0.0465342	1.93e-05	6.53e-05	1.91e-05	2645.94	0.989138	-0.833851	0.325837	0.408467	0.00033623	0.0183366	0	0	0.0116077	31.0505	0	0	0.000763544	0.0276323	0.000765004	0.0276587	0.000797496	0.02824	0	400	1000	-96.93	-96.64	0.59
1	Bojangles	Bradypus	M	2/22/15	4	18:12:53	18:15:16	26706846	706846	5677	143	0.0397222	00:02:23	0	0	0	1	0	0	252.42	0.0444715	-4.16e-05	-6.02e-05	-5.52e-05	5697.44	1.00378	-0.577994	0.732145	0.167884	0.000522519	0.0228587	0	0	0.0146252	83.0127	0	0	0.000626696	0.0250339	0.000852557	0.0291986	0.000926453	0.0304377	0	400	1000	-96.65	-96.83	0.58
1	Bojangles	Bradypus	M	2/22/15	4	18:15:30	18:16:52	26713066	713066	3276	82	0.0227778	00:01:22	0	1	0	0	0	0	117.979	0.036024	8.35e-06	9.53e-05	-0.000193374	3390.45	1.03525	-0.175253	0.94483	0.32338	0.000207985	0.0144217	0	0	0.035253	115.454	0	0	0.000524809	0.0229087	0.000340306	0.0184474	0.000500805	0.0223787	0	400	1000	-96.61	-97.01	0.63
1	Bojangles	Bradypus	M	2/22/15	4	18:16:46	18:17:34	26716122	716122	1911	48	0.0133333	00:00:48	0	0	0	1	0	0	86.9163	0.0455059	-1.84e-05	0.000190072	-0.000410565	1897.57	0.99349	-0.632796	0.417068	0.212515	0.000329398	0.0181493	0	0	0.0264599	50.5383	0	0	0.000825732	0.0287356	0.0007801	0.0279303	0.000716828	0.0267736	0	400	1000	-97.01	-96.94	0.31
1	Bojangles	Bradypus	M	2/22/15	4	18:17:29	18:18:22	26717813	717813	2130	53	0.0147222	00:00:53	0	1	0	0	0	0	77.5728	0.0364362	-0.00023726	-0.000230494	0.000131875	2188.94	1.02816	-0.271744	0.930671	0.277231	0.000204119	0.014287	0	0	0.0291883	62.1418	0	0	0.000478305	0.0218702	0.000324642	0.0180178	0.000573943	0.0239571	0	400	1000	-97.07	-96.62	0.46
1	Bojangles	Bradypus	M	2/22/15	4	18:18:17	18:20:59	26719722	719722	6441	162	0.045	00:02:42	0	0	0	1	0	0	250.249	0.0388585	-0.000130221	-0.000207406	-0.000243799	6295.07	0.977496	-0.902458	0.281434	-0.0301058	0.000328718	0.0181306	0	0	0.02287	147.283	0	0	0.000513567	0.022662	0.000590449	0.0242992	0.00063052	0.0251102	0	400	1000	-96.87	-97	0.82
1	Bojangles	Bradypus	M	2/22/15	4	18:21:01	18:22:06	26726270	726270	2566	65	0.0180556	00:01:05	0	1	0	0	0	0	79.6052	0.0310352	-2.09e-06	-7.16e-05	4.18e-05	2524.41	0.984175	-0.941628	0.130709	0.247158	0.000169709	0.0130272	0	0	0.015825	40.5911	0	0	0.000221583	0.0148857	0.000339227	0.0184181	0.000401	0.020025	0	400	1000	-97.01	-97.02	0.45
1	Bojangles	Bradypus	M	2/22/15	4	18:22:13	18:23:05	26729107	729107	2075	52	0.0144444	00:00:52	0	0	0	1	0	0	77.6494	0.0374394	0.000107238	-0.000689338	5.79e-05	2009.21	0.96876	-0.917742	-0.148982	-0.00922731	0.000215183	0.0146691	0	0	0.0312405	64.7927	0	0	0.00033172	0.0182132	0.00057127	0.0239013	0.00056409	0.0237506	0	400	1000	-97.03	-97.07	0.55
1	Bojangles	Bradypus	M	2/22/15	4	18:23:19	18:26:01	26731726	731726	6440	162	0.045	00:02:42	0	0	0	0	0	1	244.315	0.0379431	7.55e-05	7.67e-05	-1.48e-05	6189.31	0.961223	-0.751418	0.177602	-0.329569	0.000242359	0.0155679	0	0	0.0389417	250.745	0	0	0.000466631	0.0216016	0.000532567	0.0230774	0.000546179	0.0233705	0	400	1000	-96.73	-96.89	0.63
1	Bojangles	Bradypus	M	2/22/15	4	18:25:52	18:26:33	26737836	737836	1639	41	0.0113889	00:00:41	0	0	0	1	0	0	77.9075	0.0475626	0.000706786	0.000782055	-0.000142639	1589.54	0.970415	-0.240507	0.660235	-0.578482	0.000503633	0.0224418	0	0	0.0302167	49.4949	0	0	0.000925141	0.0304161	0.000699482	0.0264477	0.00134322	0.03665	0	400	1000	-97.02	-97.49	0.66
1	Bojangles	Bradypus	M	2/22/15	4	18:26:29	18:29:07	26739310	739310	6276	158	0.0438889	00:02:38	0	1	0	0	0	0	204.464	0.0325839	-5.27e-05	-0.000163292	-0.000139598	5921.83	0.943718	-0.245007	0.350813	-0.832322	0.000178388	0.0133562	0	0	0.0562818	353.168	0	0	0.000280285	0.0167417	0.00033849	0.0183981	0.000453109	0.0212864	0	400	1000	-97.26	-97.64	0.52
1	Bojangles	Bradypus	M	2/22/15	4	18:28:55	18:31:52	26745093	745093	7040	177	0.0491667	00:02:57	0	0	0	0	0	1	233.534	0.0331771	2.43e-07	-0.000103705	2.7e-05	6631.04	0.942043	-0.374603	-0.128904	-0.657022	0.000173663	0.0131781	0	0	0.0579568	407.958	0	0	0.000350759	0.0187286	0.000354158	0.0188191	0.000399906	0.0199977	0	400	1000	-97.4	-98.31	0.94
1	Bojangles	Bradypus	M	2/22/15	4	18:31:56	18:34:52	26752295	752295	6986	176	0.0488889	00:02:56	0	0	0	1	0	0	273.012	0.0390855	-5.12e-05	0.000140298	-3.51e-05	6713.01	0.961061	-0.00471281	0.444689	-0.531355	0.00023701	0.0153951	0	0	0.0405074	282.944	0	0	0.000536271	0.0231575	0.000532566	0.0230774	0.000552279	0.0235006	0	400	1000	-98.36	-98.61	0.48
1	Bojangles	Bradypus	M	2/22/15	4	18:34:54	18:35:34	26759388	759388	1584	40	0.0111111	00:00:40	0	1	0	0	0	0	62.082	0.039218	-1.11e-05	0.00010179	-3.18e-05	1477.27	0.933208	-0.499555	-0.381196	-0.68899	0.000241056	0.015526	0	0	0.0667917	105.731	0	0	0.000518818	0.0227776	0.00055537	0.0235663	0.000525296	0.0229193	0	400	1000	-98.56	-98.62	0.26
1	Bojangles	Bradypus	M	2/22/15	4	18:35:35	18:36:15	26761025	761025	1584	40	0.0111111	00:00:40	0	0	0	1	0	0	60.604	0.0382843	5.48e-05	0.000374308	-3.1e-05	1521.36	0.96106	-0.360322	0.420787	-0.616451	0.000263573	0.0162349	0	0	0.0389439	61.6482	0	0	0.000474709	0.0217878	0.000679368	0.0260647	0.000448028	0.0211667	0	400	1000	-98.66	-99.05	0.47
1	Bojangles	Bradypus	M	2/22/15	4	18:36:08	18:38:26	26762334	762334	5458	138	0.0383333	00:02:18	0	1	0	0	0	0	180.502	0.0330771	2.68e-07	4.46e-05	3.84e-05	5396.95	0.988997	-0.228613	0.858363	-0.416884	0.000165221	0.0128538	0	0	0.0138492	75.575	0	0	0.000322747	0.0179652	0.000340106	0.018442	0.000428197	0.0206929	0	400	1000	-98.92	-98.97	0.43
1	Bojangles	Bradypus	M	2/22/15	4	18:38:38	18:40:31	26768281	768281	4476	113	0.0313889	00:01:53	0	0	0	1	0	0	178.343	0.0398532	0.000136882	-1.42e-05	-0.000116205	4340.58	0.969961	-0.466666	0.58486	-0.418158	0.000300661	0.0173396	0	0	0.0321241	143.755	0	0	0.000627073	0.0250414	0.000510813	0.0226012	0.000613107	0.024761	0	400	1000	-98.83	-98.82	0.45
1	Bojangles	Bradypus	M	2/22/15	4	18:40:33	18:40:51	26772864	772864	711	18	0.005	00:00:18	0	0	0	0	0	1	26.3386	0.0370967	-6.95e-05	-0.000257895	0.000105909	665.442	0.937242	-0.446988	0.376861	-0.716144	0.000262021	0.0161871	0	0	0.0627582	44.5583	0	0	0.000462148	0.0214976	0.000611383	0.0247262	0.000435671	0.0208727	0	400	1000	-98.86	-99.44	0.59
1	Bojangles	Bradypus	M	2/22/15	4	18:40:55	18:41:25	26773737	773737	1202	30	0.00833333	00:00:30	0	0	0	0	1	0	50.3259	0.0419034	-8.74e-05	-0.000356149	0.0001177	1129.56	0.940515	-0.663201	0.129193	-0.61292	0.000273007	0.0165229	0	0	0.0594853	71.4419	0	0	0.000620211	0.024904	0.000536865	0.0231704	0.00071433	0.0267269	0	400	1000	-99.29	-98.52	0.82
1	Bojangles	Bradypus	M	2/22/15	4	18:41:23	18:43:20	26774828	774828	4640	117	0.0325	00:01:57	0	0	0	0	0	1	185.098	0.0399004	-0.000204407	-1.53e-05	-9.75e-05	4433.44	0.95569	-0.567793	0.384167	-0.48246	0.00023751	0.0154113	0	0	0.0444896	206.387	0	0	0.000513279	0.0226557	0.000515227	0.0226986	0.000649691	0.025489	0	400	1000	-98.5	-99.35	1.13
1	Bojangles	Bradypus	M	2/22/15	4	18:43:17	18:44:53	26779357	779357	3821	96	0.0266667	00:01:36	0	0	0	0	1	0	157.453	0.0412182	9.89e-05	0.00058549	-0.000431017	3755.78	0.983188	-0.780887	0.41864	0.102643	0.000279739	0.0167254	0	0	0.0213025	81.3755	0	0	0.000468788	0.0216515	0.000696056	0.0263829	0.000728204	0.0269853	0	400	1000	-99.52	-98.19	1.34
1	Bojangles	Bradypus	M	2/22/15	4	18:44:57	18:46:51	26783340	783340	4530	114	0.0316667	00:01:54	0	0	0	1	0	0	197.449	0.0435965	-1.86e-05	-0.000113634	-0.000192391	4312.03	0.952094	-0.811899	0.0207965	-0.306314	0.000331846	0.0182166	0	0	0.0479063	216.968	0	0	0.000486017	0.0220458	0.000816246	0.02857	0.000829776	0.0288058	0	400	1000	-98.3	-98.4	0.67
1	Bojangles	Bradypus	M	2/22/15	4	18:47:06	18:51:03	26788468	788468	9441	237	0.0658333	00:03:57	0	1	0	0	0	0	323.822	0.0343032	9.41e-06	1.1e-05	3.93e-06	8826.78	0.935041	-0.307063	-0.19792	-0.858768	0.000175217	0.013237	0	0	0.0649593	613.216	0	0	0.000373685	0.0193309	0.000313452	0.0177046	0.000490299	0.0221427	0	400	1000	-98.71	-98.83	0.46
1	Bojangles	Bradypus	M	2/22/15	4	18:51:10	18:54:00	26798170	798170	6768	170	0.0472222	00:02:50	0	0	0	1	0	0	272.154	0.0402178	-0.000101704	5.29e-05	1.48e-05	6387.14	0.943866	-0.552479	-0.00115335	-0.538186	0.000255144	0.0159732	0	0	0.0561344	379.862	0	0	0.000507439	0.0225264	0.000604994	0.0245966	0.000625522	0.0250104	0	400	1000	-98.81	-99.08	0.77
1	Bojangles	Bradypus	M	2/22/15	4	18:54:04	18:56:22	26805099	805099	5513	138	0.0383333	00:02:18	0	1	0	0	0	0	183.659	0.0333198	4.93e-05	-1.36e-05	2.61e-06	5504.22	0.998589	0.156462	0.848892	-0.499051	0.000169729	0.013028	0	0	0.00435028	23.9788	0	0	0.000282409	0.016805	0.000350487	0.0187213	0.000479378	0.0218947	0	400	1000	-99.12	-99.88	0.88
1	Bojangles	Bradypus	M	2/22/15	4	18:57:35	18:59:41	26813502	813502	5021	126	0.035	00:02:06	0	1	0	0	0	0	167.706	0.0334075	7.92e-05	-1.56e-05	-5.12e-05	5056.47	1.00726	0.893544	0.447162	-0.0339879	0.000173379	0.0131673	0	0	0.00840247	42.1804	0	0	0.000389895	0.0197458	0.000356192	0.0188731	0.000371707	0.0192797	0	400	1000	-99.47	-100.16	0.95
1	Bojangles	Bradypus	M	2/22/15	4	18:59:35	19:00:40	26818303	818303	2566	65	0.0180556	00:01:05	0	0	0	1	0	0	88.6958	0.0345793	-7.78e-05	-4.49e-05	-2.68e-05	2504.86	0.976553	0.776028	0.447302	-0.356117	0.000213778	0.0146211	0	0	0.0252505	64.7676	0	0	0.000384629	0.0196119	0.000373778	0.0193333	0.000493231	0.0222088	0	400	1000	-100.1	-100.32	0.32
1	Bojangles	Bradypus	M	2/22/15	4	19:00:40	19:03:33	26820867	820867	6877	173	0.0480556	00:02:53	0	1	0	0	0	0	220.808	0.0321129	2.84e-06	1.71e-05	6.64e-06	6627.97	0.963929	0.630657	0.600796	-0.408757	0.000173945	0.0131888	0	0	0.0360711	248.025	0	0	0.000343736	0.0185401	0.000306454	0.0175058	0.000387657	0.019689	0	400	1000	-100.32	-100.32	0.72
1	Bojangles	Bradypus	M	2/22/15	4	19:03:35	19:25:54	26827851	827851	53252	1339	0.371944	00:22:19	0	0	0	1	0	0	1897.12	0.035626	-3.55e-06	7.82e-06	-4.56e-06	53436.5	1.00348	0.041227	0.747723	-0.15448	0.000219273	0.0148079	0	0	0.022304	1187.71	0	0	0.000438014	0.0209288	0.000416508	0.0204085	0.000494177	0.0222301	0	400	1000	-100.47	-103.38	3.55
1	Bojangles	Bradypus	M	2/22/15	4	19:26:11	19:27:10	26881810	881810	2349	59	0.0163889	00:00:59	0	1	0	0	0	0	72.5313	0.0308907	0.000146505	8.47e-05	2.56e-05	2395.99	1.02044	-0.175803	1.00304	-0.0370635	0.000159814	0.0126418	0	0	0.0204395	47.9919	0	0	0.000254746	0.0159608	0.000314742	0.017741	0.000377337	0.0194252	0	400	1000	-103.41	-103.57	0.41
1	Bojangles	Bradypus	M	2/22/15	4	19:27:30	19:30:55	26884920	884920	8186	205	0.0569444	00:03:25	0	0	0	1	0	0	295.74	0.036132	-4.13e-05	-0.000129065	-0.000101564	8116.62	0.991646	-0.295554	0.655298	-0.259112	0.000213865	0.0146241	0	0	0.0200735	164.302	0	0	0.000444434	0.0210816	0.000407687	0.0201912	0.000516081	0.0227174	0	400	1000	-103.71	-104.39	0.95
1	Bojangles	Bradypus	M	2/22/15	4	19:30:53	19:33:44	26892995	892995	6822	171	0.0475	00:02:51	0	1	0	0	0	0	252.22	0.036977	1.88e-05	-8.8e-06	4.29e-05	6523.97	0.956454	-0.826949	-0.405947	0.22894	0.000212536	0.0145786	0	0	0.0435463	297.029	0	0	0.000455352	0.021339	0.000576903	0.0240188	0.000377432	0.0194276	0	400	1000	-104.4	-105.01	0.87
1	Bojangles	Bradypus	M	2/22/15	4	19:30:53	19:33:44	26892995	892995	6822	171	0.0475	00:02:51	0	1	0	0	0	0	252.22	0.036977	1.88e-05	-8.8e-06	4.29e-05	6523.97	0.956454	-0.826949	-0.405947	0.22894	0.000212536	0.0145786	0	0	0.0435463	297.029	0	0	0.000455352	0.021339	0.000576903	0.0240188	0.000377432	0.0194276	0	400	1000	-104.4	-105.01	0.87
1	Bojangles	Bradypus	M	2/22/15	4	19:34:00	19:38:58	26900431	900431	11870	298	0.0827778	00:04:58	0	0	0	1	0	0	407.394	0.0343242	1.74e-05	-3.44e-05	3.56e-05	11519.6	0.970564	-0.835792	0.0115252	-0.00235925	0.000191832	0.0138503	0	0	0.0298856	354.712	0	0	0.000333865	0.018272	0.000442822	0.0210433	0.000446422	0.0211287	0	400	1000	-105.05	-105.44	0.94
1	Bojangles	Bradypus	M	2/22/15	4	19:39:05	19:40:01	26912594	912594	2218	56	0.0155556	00:00:56	0	0	0	0	1	0	79.9036	0.0360413	-3.53e-05	0.000371442	0.000119703	2154.92	0.971998	-0.824421	0.406516	-0.202344	0.000215179	0.014669	0	0	0.0280843	62.2629	0	0	0.00037893	0.0194661	0.000488501	0.0221021	0.000481564	0.0219446	0	400	1000	-105.34	-104.71	0.75
1	Bojangles	Bradypus	M	2/22/15	4	19:40:09	19:41:03	26915105	915105	2169	54	0.015	00:00:54	0	1	0	0	0	0	74.0579	0.0341595	-0.000178263	1.54e-05	-1.11e-05	2109.61	0.973069	-0.538944	0.69581	-0.407726	0.000195718	0.0139899	0	0	0.0269311	58.3867	0	0	0.000360017	0.0189741	0.000396391	0.0199096	0.000431863	0.0207813	0	400	1000	-104.78	-105.38	0.73
1	Bojangles	Bradypus	M	2/22/15	4	19:41:03	19:41:50	26917272	917272	1873	47	0.0130556	00:00:47	0	0	0	1	0	0	66.7131	0.0356374	0.000195495	-5.8e-05	-0.000132373	1794.08	0.958375	-0.583329	0.522281	-0.487958	0.000201233	0.0141857	0	0	0.0416253	77.9226	0	0	0.000446548	0.0211317	0.0004472	0.0211471	0.000412509	0.0203103	0	400	1000	-105.38	-105.35	0.54
1	Bojangles	Bradypus	M	2/22/15	4	19:41:45	19:42:31	26918946	918946	1824	46	0.0127778	00:00:46	0	1	0	0	0	0	62.823	0.0344613	0.000114772	0.000131914	-4.02e-06	1729.38	0.948646	-0.468038	0.425077	-0.703175	0.000167001	0.0129229	0	0	0.0513539	93.6182	0	0	0.000386232	0.0196528	0.000378599	0.0194576	0.000415963	0.0203952	0	400	1000	-105.56	-105.53	0.53
1	Bojangles	Bradypus	M	2/22/15	4	19:42:32	19:43:00	26920818	920818	1085	28	0.00777778	00:00:28	0	0	0	1	0	0	41.2415	0.0380456	6.73e-05	0.00158354	0.00094841	1036.03	0.955745	-0.670138	0.346702	-0.494886	0.00024842	0.0157613	0	0	0.0442545	47.9719	0	0	0.000434678	0.0208489	0.00056328	0.0237335	0.000554947	0.0235573	0	400	1000	-105.48	-105.47	0.2
1	Bojangles	Bradypus	M	2/22/15	4	19:42:53	19:46:08	26921655	921655	7733	195	0.0541667	00:03:15	0	0	0	1	0	0	271.595	0.0351261	0.000104735	7.21e-05	-0.000103188	7453.2	0.963942	-0.503711	0.471285	-0.449974	0.000186831	0.0136686	0	0	0.0382352	295.635	0	0	0.000367221	0.019163	0.000439055	0.0209536	0.000454401	0.0213167	0	400	1000	-105.57	-105.68	0.83
1	Bojangles	Bradypus	M	2/22/15	4	19:46:12	19:47:31	26929533	929533	3154	79	0.0219444	00:01:19	0	1	0	0	0	0	103.589	0.0328541	0.000156798	-7.97e-05	-9.37e-06	3149.84	0.998997	0.312385	0.865821	-0.375726	0.000183667	0.0135524	0	0	0.00430425	13.5713	0	0	0.000330631	0.0181833	0.000391183	0.0197783	0.00037438	0.0193489	0	400	1000	-105.75	-106.15	0.55
1	Bojangles	Bradypus	M	2/22/15	4	19:47:37	19:57:42	26932931	932931	24082	605	0.168056	00:10:05	0	0	0	1	0	0	1068.23	0.04436	-2.89e-06	6.33e-06	6.19e-06	23028.4	0.956291	0.631217	0.164662	-0.562275	0.000407428	0.0201849	0	0	0.0452817	1090.43	0	0	0.000645567	0.025408	0.000922394	0.0303709	0.000685218	0.0261767	0	400	1000	-106.02	-107.08	1.28
1	Bojangles	Bradypus	M	2/22/15	4	19:57:54	19:59:51	26957454	957454	4680	117	0.0325	00:01:57	0	1	0	0	0	0	223.602	0.0477884	2.7e-05	-6.24e-05	-2.17e-05	4883.28	1.04366	0.0576332	0.9895	0.308244	0.000440382	0.0209853	0	0	0.0436589	204.28	0	0	0.00111838	0.0334422	0.000844657	0.029063	0.000622118	0.0249423	0	400	1000	-106.82	-107.13	0.56
1	Bojangles	Bradypus	M	2/22/15	4	19:59:46	20:00:27	26961935	961935	1627	41	0.0113889	00:00:41	0	0	0	1	0	0	64.563	0.0397066	-0.000426721	-7.28e-05	-0.000373118	1643.9	1.01101	-0.242542	0.931633	-0.171069	0.000286332	0.0169214	0	0	0.0139484	22.6802	0	0	0.000759749	0.0275635	0.000502545	0.0224175	0.000474768	0.0217892	0	400	1000	-107.12	-107.48	0.5
1	Bojangles	Bradypus	M	2/22/15	4	20:00:34	20:02:48	26963855	963855	5321	134	0.0372222	00:02:14	0	1	0	0	0	0	204.769	0.0384904	6.98e-05	-2.25e-05	5.09e-05	5486.17	1.03124	0.26444	0.988482	-0.0259988	0.000229685	0.0151554	0	0	0.0312352	166.171	0	0	0.000506638	0.0225086	0.000614757	0.0247943	0.000444134	0.0210745	0	400	1000	-107.33	-107.51	0.97
1	Bojangles	Bradypus	M	2/22/15	4	20:02:42	20:03:15	26968927	968927	1332	33	0.00916667	00:00:33	0	0	0	0	0	1	50.0015	0.0375668	-0.000282293	-0.000418396	7.61e-05	1319.42	0.991298	-0.409264	0.388359	0.0122701	0.000247809	0.015742	0	0	0.035517	47.2732	0	0	0.00046572	0.0215805	0.00053157	0.0230558	0.000542392	0.0232893	0	400	1000	-107.34	-107.51	0.39
1	Bojangles	Bradypus	M	2/22/15	4	20:03:23	20:15:30	26970552	970552	28957	727	0.201944	00:12:07	1	0	0	0	0	0	1227.6	0.0423953	-1.7e-05	-2.02e-07	-6.44e-06	27752.4	0.958432	-0.75181	-0.488876	0.299394	0.000317486	0.0178181	0	0	0.0415676	1203.63	0	0	0.000685079	0.026174	0.000799199	0.0282701	0.0004663	0.021594	0	400	1000	-107.6	-108.37	1.12
1	Bojangles	Bradypus	M	2/22/15	4	20:16:00	20:19:44	28000688	688	8902	224	0.0622222	00:03:44	1	0	0	0	0	0	351.599	0.039501	5.54e-06	-3.23e-05	1.93e-05	8557.18	0.961373	-0.757029	-0.491606	0.314552	0.000282705	0.0168138	0	0	0.0386273	343.822	0	0	0.000524075	0.0228927	0.000742241	0.0272441	0.000413429	0.020333	0	400	1000	-108.37	-108.29	0.68
1	Bojangles	Bradypus	M	2/22/15	4	20:19:49	20:20:35	28009791	9791	1862	46	0.0127778	00:00:46	0	0	0	0	0	1	70.9368	0.0381176	-0.000130925	0.000176054	-0.000158213	1791.8	0.962818	-0.931742	-0.215638	0.0240428	0.00053787	0.023192	0	0	0.0371817	69.1951	0	0	0.000384643	0.0196123	0.000633113	0.0251617	0.000815989	0.0285655	0	400	1000	-108.51	-108.58	0.63
1	Bojangles	Bradypus	M	2/22/15	4	20:20:40	20:22:41	28011813	11813	4816	121	0.0336111	00:02:01	0	1	0	0	0	0	190.892	0.0396452	7.18e-05	-3.43e-05	-3.65e-05	4625.05	0.960551	-0.682903	-0.648614	0.183424	0.000256969	0.0160302	0	0	0.0394486	189.945	0	0	0.000871858	0.0295272	0.000531583	0.0230561	0.000255803	0.0159938	0	400	1000	-108.63	-108.63	0.6
1	Bojangles	Bradypus	M	2/22/15	4	20:22:42	20:35:45	28016668	16668	31152	783	0.2175	00:13:03	0	0	0	1	0	0	1021.16	0.0327808	-1.25e-06	8.35e-06	1.82e-06	30394	0.975698	-0.903305	0.0314141	0.15806	0.000176379	0.0132808	0	0	0.0243538	758.645	0	0	0.000338549	0.0183997	0.000350125	0.0187116	0.000404688	0.0201169	0	400	1000	-108.64	-108.54	0.93
1	Bojangles	Bradypus	M	2/22/15	4	20:35:33	20:37:22	28047373	47373	4331	109	0.0302778	00:01:49	0	1	0	0	0	0	130.273	0.0300861	1.27e-05	-8.34e-06	2.46e-05	4220.86	0.974795	-0.942979	-0.0941915	0.220618	0.000153589	0.0123931	0	0	0.025205	109.137	0	0	0.000241998	0.0155563	0.000316988	0.0178042	0.000334693	0.0182946	0	400	1000	-108.54	-109.06	0.9
1	Bojangles	Bradypus	M	2/22/15	4	20:37:27	20:39:03	28051904	51904	3805	96	0.0266667	00:01:36	0	1	0	0	0	0	118.453	0.031139	-4.17e-06	9.08e-05	-6.23e-05	3701.77	0.973127	-0.944025	-0.0587689	0.131328	0.000150566	0.0122705	0	0	0.0268733	102.226	0	0	0.000252869	0.0159019	0.000336239	0.0183368	0.000371024	0.019262	0	400	1000	-109.06	-109	0.69
1	Bojangles	Bradypus	M	2/22/15	4	20:38:58	20:40:47	28055504	55504	4331	109	0.0302778	00:01:49	0	0	0	0	0	1	143.802	0.0332107	-2.51e-05	-8.2e-05	2.29e-05	4240.18	0.979256	-0.799766	0.275412	-0.104294	0.000169038	0.0130015	0	0	0.0280224	121.337	0	0	0.000341233	0.0184725	0.000375458	0.0193767	0.00039835	0.0199587	0	400	1000	-109.17	-109.12	0.66
1	Bojangles	Bradypus	M	2/22/15	4	20:40:42	20:45:15	28059630	59630	10874	273	0.0758333	00:04:33	0	0	0	0	1	0	380.438	0.0349892	1.49e-05	8.18e-05	-1.49e-05	10539	0.969285	-0.70094	0.461048	-0.303266	0.000199457	0.0141229	0	0	0.0328905	357.618	0	0	0.000378886	0.019465	0.000438411	0.0209383	0.000448426	0.0211761	0	400	1000	-109.07	-107.97	1.24
1	Bojangles	Bradypus	M	2/22/15	4	20:45:03	20:46:47	28070023	70023	4121	104	0.0288889	00:01:44	0	0	0	1	0	0	166.558	0.0404268	8.45e-05	-2.12e-05	-3.57e-05	4141.96	1.00533	-0.47422	0.759698	0.0507201	0.000335279	0.0183106	0	0	0.022835	94.0803	0	0	0.000592574	0.0243428	0.000432994	0.0208085	0.000910194	0.0301694	0	400	1000	-107.98	-107.87	0.51
1	Bojangles	Bradypus	M	2/22/15	4	20:46:45	20:47:42	28074094	74094	2253	57	0.0158333	00:00:57	0	1	0	0	0	0	69.3059	0.0307753	-1.41e-05	1.93e-05	7.2e-05	2221.15	0.986301	-0.938064	0.122678	0.274882	0.000163375	0.0127818	0	0	0.0138904	31.2813	0	0	0.000246742	0.015708	0.000258342	0.016073	0.000450121	0.021216	0	400	1000	-107.88	-107.59	0.44
1	Bojangles	Bradypus	M	2/22/15	4	20:47:49	20:51:56	28076632	76632	9821	247	0.0686111	00:04:07	0	0	0	1	0	0	387.236	0.0394334	1.21e-05	4.04e-05	-4.3e-05	9591.33	0.976714	-0.740508	0.452224	-0.0563232	0.000239417	0.0154731	0	0	0.0255824	251.219	0	0	0.000449323	0.0211972	0.000562369	0.0237143	0.000649906	0.0254933	0	400	1000	-107.46	-107.07	0.91
1	Bojangles	Bradypus	M	2/22/15	4	20:52:01	20:53:01	28086642	86642	2397	60	0.0166667	00:01:00	0	1	0	0	0	0	80.3267	0.0335253	-1.96e-05	1.13e-05	1.95e-05	2372.43	0.990162	-0.870815	0.134904	0.449435	0.000163338	0.0127804	0	0	0.00993742	23.8101	0	0	0.000435601	0.0208711	0.000256572	0.0160179	0.000424189	0.0205959	0	400	1000	-107.07	-107.46	0.48
1	Bojangles	Bradypus	M	2/22/15	4	20:53:17	20:54:55	28089646	89646	3930	98	0.0272222	00:01:38	0	0	0	1	0	0	162.366	0.0413251	-8.47e-05	-0.000225375	0.000123841	3906.02	0.994151	-0.650138	0.601835	0.000247682	0.000295591	0.0171928	0	0	0.0205161	80.6079	0	0	0.000548245	0.0234146	0.000639525	0.0252888	0.000709306	0.0266328	0	400	1000	-107.45	-107.56	0.55
1	Bojangles	Bradypus	M	2/22/15	4	20:55:00	20:55:48	28093765	93765	1918	48	0.0133333	00:00:48	0	0	0	0	1	0	81.2739	0.0423964	-0.000142384	-0.000694343	-0.000417854	1851.98	0.966082	-0.796196	0.2902	-0.304757	0.000266428	0.0163226	0	0	0.0355987	68.2427	0	0	0.000528653	0.0229925	0.000740445	0.0272111	0.000649004	0.0254756	0	400	1000	-107.45	-106.53	1.15
1	Bojangles	Bradypus	M	2/22/15	4	20:55:48	21:10:59	28095681	95681	36210	911	0.253056	00:15:11	0	0	0	1	0	0	1354.77	0.0374152	-3.98e-07	1.49e-05	1.25e-05	36121.9	0.997593	-0.656171	0.428479	0.315676	0.000228012	0.0151001	0	0	0.0149161	540.097	0	0	0.000436674	0.0208967	0.000551182	0.0234773	0.00050561	0.0224858	0	400	1000	-106.53	-106.77	1.44
1	Bojangles	Bradypus	M	2/22/15	4	21:11:04	21:12:20	28132081	132081	3019	76	0.0211111	00:01:16	0	1	0	0	0	0	103.389	0.0342574	-2.68e-05	6.84e-05	7.79e-05	2957.9	0.980086	-0.665326	0.69316	-0.189177	0.000167291	0.0129341	0	0	0.0199145	60.1021	0	0	0.000480758	0.0219262	0.000389832	0.0197442	0.000294538	0.0171621	0	400	1000	-106.59	-107.39	0.87
1	Bojangles	Bradypus	M	2/22/15	4	21:12:22	21:14:50	28135194	135194	5893	148	0.0411111	00:02:28	0	0	0	1	0	0	225.694	0.0383052	-3.15e-05	-0.000104129	4.52e-06	5941.06	1.00833	-0.565845	0.684852	0.294595	0.000241116	0.0155279	0	0	0.0187668	110.574	0	0	0.000485712	0.0220389	0.000562079	0.0237082	0.000518695	0.0227749	0	400	1000	-107.38	-107.09	0.61
1	Bojangles	Bradypus	M	2/22/15	4	21:14:51	21:15:39	28141133	141133	1918	48	0.0133333	00:00:48	0	0	0	0	1	0	64.8909	0.0338502	2e-05	4.06e-05	-0.000145185	1876.45	0.978849	-0.915959	0.260663	0.0312501	0.000192816	0.0138858	0	0	0.0211512	40.5469	0	0	0.000314186	0.0177253	0.000423075	0.0205688	0.00044549	0.0211066	0	400	1000	-107.14	-106.67	0.72
1	Bojangles	Bradypus	M	2/22/15	4	21:15:37	21:17:53	28142953	142953	5414	136	0.0377778	00:02:16	0	0	0	1	0	0	196.74	0.0363458	-4.28e-05	-2.52e-05	0.000102248	5328.02	0.984301	-0.833295	0.240549	0.224649	0.000225829	0.0150276	0	0	0.022487	121.722	0	0	0.000425724	0.0206331	0.000560761	0.0236804	0.000468887	0.0216538	0	400	1000	-106.63	-106.08	0.96
1	Bojangles	Bradypus	M	2/22/15	4	21:17:53	21:21:46	28148365	148365	9293	233	0.0647222	00:03:53	0	0	0	1	0	0	328.68	0.0353724	3.37e-05	6.07e-05	-3.29e-05	9513.93	1.02388	-0.414268	0.734021	0.502601	0.000203967	0.0142817	0	0	0.0257911	239.651	0	0	0.000424829	0.0206114	0.000457041	0.0213785	0.000425748	0.0206337	0	400	1000	-106.08	-106.07	1.25
1	Bojangles	Bradypus	M	2/22/15	4	21:21:46	21:23:46	28157656	157656	4744	120	0.0333333	00:02:00	0	0	0	1	0	0	172.171	0.0363001	-3.46e-05	6.02e-06	-7.39e-05	4536.49	0.95646	-0.51323	0.448394	-0.51667	0.000270083	0.0164342	0	0	0.0466291	221.162	0	0	0.000424505	0.0206035	0.000551234	0.0234784	0.000485811	0.0220411	0	400	1000	-106.07	-105.9	0.9
1	Bojangles	Bradypus	M	2/22/15	4	21:23:34	21:26:04	28161919	161919	5989	150	0.0416667	00:02:30	0	0	0	0	1	0	239.322	0.039967	0.000141559	0.000417257	-4.11e-05	5716.65	0.954684	-0.665698	0.393829	-0.466093	0.000239044	0.0154611	0	0	0.0453158	271.351	0	0	0.000484041	0.0220009	0.000609006	0.024678	0.000592861	0.0243487	0	400	1000	-106.43	-104.63	2.12
1	Bojangles	Bradypus	M	2/22/15	4	21:26:08	21:29:23	28168050	168050	7760	195	0.0541667	00:03:15	0	0	0	1	0	0	340.867	0.0439318	-1.03e-05	9.3e-05	7.55e-05	7409.84	0.954999	-0.450622	0.396337	-0.575457	0.000308488	0.0175638	0	0	0.0450024	349.174	0	0	0.000688748	0.026244	0.000727167	0.026966	0.000710396	0.0266533	0	400	1000	-104.58	-105.15	1.26
1	Bojangles	Bradypus	M	2/22/15	4	21:29:01	21:33:24	28174946	174946	10443	263	0.0730556	00:04:23	0	0	0	0	1	0	478.496	0.0458242	-2.38e-05	0.000104371	4.07e-05	10082.8	0.965596	-0.525846	0.54724	-0.431378	0.000362727	0.0190454	0	0	0.0349629	365.083	0	0	0.00071685	0.0267741	0.000869877	0.0294937	0.000779978	0.0279281	0	400	1000	-105.2	-102.9	2.43
1	Bojangles	Bradypus	M	2/22/15	4	21:33:24	21:54:48	28185405	185405	51058	1284	0.356667	00:21:24	0	0	0	1	0	0	2439.87	0.0477871	1.01e-05	-8.5e-06	8.64e-06	48905.8	0.957866	0.631143	0.146254	-0.537424	0.00051481	0.0226894	2.1e-07	0.000458689	0.0424615	2167.96	2.3e-07	0.000479085	0.000893045	0.0298839	0.00094683	0.0307706	0.000880842	0.029679	0	400	1000	-102.91	-102.51	1.86
1	Bojangles	Bradypus	M	2/22/15	4	21:54:48	21:58:25	28236461	236461	8623	217	0.0602778	00:03:37	0	1	0	0	0	0	351.291	0.0407436	5.76e-05	1.72e-05	-1.21e-05	8964.88	1.03977	0.119692	1.00136	0.149682	0.000308871	0.0175747	0	0	0.0397685	342.884	0	0	0.000466704	0.0216033	0.000845431	0.0290763	0.00049066	0.0221508	0	400	1000	-102.51	-101.96	0.81
1	Bojangles	Bradypus	M	2/22/15	4	21:58:17	21:59:08	28244794	244794	2014	51	0.0141667	00:00:51	0	0	0	0	0	1	108.411	0.0538554	-0.000126618	-0.000367484	1.25e-05	1993.09	0.990112	-0.613112	0.25549	0.192184	0.000504048	0.022451	0	0	0.0263769	53.0967	0	0	0.000777539	0.0278844	0.00170207	0.0412562	0.00080604	0.0283908	0	400	1000	-101.87	-101.99	0.78
1	Bojangles	Bradypus	M	2/22/15	4	21:59:12	22:05:35	28246950	246950	15232	383	0.106389	00:06:23	0	0	0	1	0	0	718.395	0.0471667	4.06e-05	4.26e-05	-6.78e-05	14994.9	0.984496	-0.492781	-0.103454	0.441393	0.000605903	0.0246151	0	0	0.022059	335.981	0	0	0.000783539	0.0279918	0.00114044	0.0337705	0.000904399	0.0300732	0	400	1000	-101.96	-102.37	0.73
1	Bojangles	Bradypus	M	2/22/15	4	22:05:25	22:06:02	28261797	261797	1487	37	0.0102778	00:00:37	0	0	0	1	0	0	93.6238	0.0630039	-0.000215225	0.000364404	-0.000165608	1474.71	0.992402	0.373803	0.725077	-0.339038	0.00119721	0.0346007	0	0	0.0239412	35.5767	0	0	0.00158659	0.039832	0.00194655	0.0441198	0.00173445	0.0416467	0	400	1000	-102.08	-102.1	0.35
1	Bojangles	Bradypus	M	2/22/15	4	22:06:08	22:08:46	28263497	263497	6276	158	0.0438889	00:02:38	0	1	0	0	0	0	301.715	0.0480821	3.38e-05	-9.77e-06	-3.56e-05	6452.48	1.02828	0.0565289	0.976944	-0.099442	0.000404904	0.0201222	0	0	0.0284771	178.694	0	0	0.000934815	0.0305748	0.00107476	0.0327836	0.000555045	0.0235594	0	400	1000	-101.96	-102.26	0.58
1	Bojangles	Bradypus	M	2/22/15	4	22:06:08	22:08:46	28263497	263497	6276	158	0.0438889	00:02:38	0	1	0	0	0	0	301.715	0.0480821	3.38e-05	-9.77e-06	-3.56e-05	6452.48	1.02828	0.0565289	0.976944	-0.099442	0.000404904	0.0201222	0	0	0.0284771	178.694	0	0	0.000934815	0.0305748	0.00107476	0.0327836	0.000555045	0.0235594	0	400	1000	-101.96	-102.26	0.58
1	Bojangles	Bradypus	M	2/22/15	4	22:08:45	22:09:10	28269723	269723	1008	25	0.00694444	00:00:25	0	0	0	0	1	0	57.0425	0.056646	-0.00074915	-0.000601987	0.000541134	968.994	0.962259	-0.353154	0.194807	-0.0761248	0.0005278	0.0229739	7.27e-07	0.000852837	0.0381856	38.4529	7.27e-07	0.000852837	0.00117658	0.0343013	0.00133732	0.0365694	0.00116203	0.0340886	0	400	1000	-102.26	-101.99	0.46
1	Bojangles	Bradypus	M	2/22/15	4	22:09:11	22:19:37	28270777	270777	24907	626	0.173889	00:10:26	0	0	0	1	0	0	1301.67	0.0522634	1.35e-05	2.95e-05	-5.25e-06	24125.1	0.968645	-0.360654	-0.118258	-0.0166724	0.000653894	0.0255714	0	0	0.0430925	1073.26	3.92e-08	0.000198015	0.000874166	0.0295663	0.00144877	0.0380627	0.000942842	0.0307057	0	400	1000	-101.96	-101.43	1.05
1	Bojangles	Bradypus	M	2/22/15	4	22:19:37	22:21:18	28295682	295682	4025	101	0.0280556	00:01:41	0	0	0	1	0	0	193.426	0.048068	0.000134023	-8.34e-05	-0.000104658	3847.03	0.956021	0.295248	0.272545	-0.572141	0.000415294	0.0203788	1.15e-06	0.00107366	0.0508579	204.652	1.15e-06	0.00107366	0.000859043	0.0293094	0.000850003	0.0291548	0.00100969	0.0317756	0	400	1000	-101.43	-101.7	0.52
1	Bojangles	Bradypus	M	2/22/15	4	22:21:18	22:22:36	28299705	299705	3115	78	0.0216667	00:01:18	0	0	0	1	0	0	144.936	0.0465433	-0.000111486	-7.14e-05	-4.84e-05	2965.14	0.952197	0.664611	0.120126	-0.628619	0.000408626	0.0202145	0	0	0.0478026	148.857	0	0	0.000719878	0.0268305	0.000768173	0.0277159	0.000946378	0.0307633	0	400	1000	-101.7	-102	0.48
1	Bojangles	Bradypus	M	2/22/15	4	22:22:40	22:23:50	28302962	302962	2780	70	0.0194444	00:01:10	0	1	0	0	0	0	104.366	0.0375551	-5e-05	-3.94e-05	-0.00010103	2627.71	0.945559	0.713209	-0.155221	-0.599521	0.000246513	0.0157007	0	0	0.0544412	151.292	0	0	0.000605651	0.02461	0.00045358	0.0212974	0.000423798	0.0205864	0	400	1000	-102.01	-101.86	0.59
1	Bojangles	Bradypus	M	2/22/15	4	22:23:52	22:36:14	28305836	305836	29505	742	0.206111	00:12:22	0	0	0	1	0	0	1370.51	0.0464516	6.17e-05	8.95e-05	2.41e-05	28527.7	0.966908	-0.0334138	-0.13623	-0.12928	0.000427635	0.0206793	2.11e-06	0.00145261	0.038287	1129.62	2.17e-06	0.00147241	0.000857198	0.0292779	0.000935594	0.0305875	0.000716691	0.0267711	0	400	1000	-101.89	-101.76	1.33
1	Bojangles	Bradypus	M	2/22/15	4	22:36:22	22:40:42	28335674	335674	10347	260	0.0722222	00:04:20	0	0	0	0	0	1	510.374	0.0493305	2.95e-05	6.85e-05	4.79e-05	10013.9	0.967903	-0.64557	0.511937	-0.303366	0.000386316	0.0196549	3.54e-07	0.000594949	0.0350831	362.969	6.61e-07	0.000812854	0.00085671	0.0292696	0.00114939	0.0339027	0.000777611	0.0278857	0	400	1000	-101.45	-104.04	2.73
1	Bojangles	Bradypus	M	2/22/15	4	22:40:42	22:42:05	28346019	346019	3307	83	0.0230556	00:01:23	0	1	0	0	0	0	119.071	0.0360167	-9.16e-06	4.35e-05	0.000145923	3324.8	1.00569	-0.438704	0.885334	-0.169435	0.000205961	0.0143514	0	0	0.00770609	25.4763	0	0	0.00053355	0.0230987	0.000401067	0.0200267	0.000397596	0.0199398	0	400	1000	-104.04	-103.95	0.45
1	Bojangles	Bradypus	M	2/22/15	4	22:42:15	22:43:10	28349707	349707	2205	55	0.0152778	00:00:55	0	0	0	1	0	0	96.8342	0.0439357	-4.57e-05	0.00012639	0.000124397	2210.84	1.0031	-0.361087	0.880112	-0.146299	0.000279366	0.0167142	0	0	0.0166135	36.6162	0	0	0.00066463	0.0257804	0.000570695	0.0238892	0.000905226	0.030087	0	400	1000	-103.93	-103.93	0.46
1	Bojangles	Bradypus	M	2/22/15	4	22:43:15	22:44:21	28352102	352102	2636	66	0.0183333	00:01:06	0	1	0	0	0	0	99.7078	0.0378398	0.000171593	-5.23e-05	-0.000106736	2712.89	1.02956	0.156618	1.00864	-0.131015	0.00027277	0.0165158	0	0	0.0295615	77.8945	0	0	0.000335774	0.0183241	0.000757531	0.0275233	0.000436951	0.0209034	0	400	1000	-103.94	-103.99	0.62
1	Bojangles	Bradypus	M	2/22/15	4	22:44:20	22:45:18	28354688	354688	2301	58	0.0161111	00:00:58	0	0	0	0	1	0	95.3938	0.0414756	-0.000280549	-8.27e-05	-6.53e-05	2299.81	0.999919	-0.555366	0.692184	0.0642849	0.00025656	0.0160175	0	0	0.018054	41.5242	0	0	0.000554199	0.0235414	0.000575429	0.0239881	0.000729556	0.0270103	0	400	1000	-103.93	-103.42	0.86
1	Bojangles	Bradypus	M	2/22/15	4	22:45:06	23:02:53	28356497	356497	42436	1067	0.296389	00:17:47	0	0	0	1	0	0	1546.66	0.0364478	-1.04e-07	-2.26e-06	2.07e-06	40959.6	0.965231	-0.354748	0.0541508	-0.397293	0.000230989	0.0151983	8.05e-08	0.000283806	0.0404334	1715.79	1.21e-07	0.00034759	0.00042526	0.0206218	0.000485048	0.0220238	0.000528508	0.0229893	0	400	1000	-103.47	-102.69	1.68
1	Bojangles	Bradypus	M	2/22/15	4	23:02:59	23:09:38	28399171	399171	15855	399	0.110833	00:06:39	0	1	0	0	0	0	577.624	0.0364339	-4e-07	1.37e-05	1.8e-05	15734.2	0.992445	-0.771212	0.568549	0.247805	0.000324294	0.0180082	0	0	0.00927163	146.992	0	0	0.000449198	0.0211943	0.00050268	0.0224205	0.000546922	0.0233864	0	400	1000	-102.72	-102.01	1.04
1	Bojangles	Bradypus	M	2/22/15	4	23:02:59	23:09:38	28399171	399171	15855	399	0.110833	00:06:39	0	1	0	0	0	0	577.624	0.0364339	-4e-07	1.37e-05	1.8e-05	15734.2	0.992445	-0.771212	0.568549	0.247805	0.000324294	0.0180082	0	0	0.00927163	146.992	0	0	0.000449198	0.0211943	0.00050268	0.0224205	0.000546922	0.0233864	0	400	1000	-102.72	-102.01	1.04
1	Bojangles	Bradypus	M	2/22/15	4	23:09:35	23:24:29	28414928	414928	35540	894	0.248333	00:14:54	0	0	0	1	0	0	1327.3	0.0373478	-8.38e-07	-2.34e-06	-8.47e-06	34026.6	0.957443	-0.546358	-0.166242	-0.301053	0.000217225	0.0147386	0	0	0.0461781	1641.12	0	0	0.000502632	0.0224195	0.000471567	0.0217156	0.000489106	0.0221157	0	400	1000	-101.86	-101.34	1.42
1	Bojangles	Bradypus	M	2/22/15	4	23:24:39	23:27:46	28450849	450849	7473	187	0.0519444	00:03:07	0	1	0	0	0	0	248.586	0.033269	-5.2e-06	1.56e-05	2.45e-06	7418.27	0.992809	-0.912575	0.38121	0.0137305	0.000169774	0.0130298	0	0	0.00753314	56.2876	0	0	0.000355069	0.0188433	0.000349613	0.0186979	0.00039944	0.019986	0	400	1000	-101.5	-101.4	0.82
1	Bojangles	Bradypus	M	2/22/15	4	23:27:49	23:31:48	28458416	458416	9533	239	0.0663889	00:03:59	0	0	0	1	0	0	407.834	0.0427858	4.44e-05	3.63e-05	-7.02e-05	9344.09	0.980286	-0.636261	0.4673	-0.171068	0.000309812	0.0176015	9.22e-07	0.000960239	0.0296866	282.972	1.43e-06	0.00119763	0.0005455	0.0233559	0.000641906	0.0253359	0.000887225	0.0297863	0	400	1000	-101.45	-101.7	1.14
1	Bojangles	Bradypus	M	2/22/15	4	23:32:09	23:45:06	28468792	468792	30894	777	0.215833	00:12:57	0	0	0	1	0	0	1243.43	0.0402497	3.97e-05	-1.8e-05	-9.14e-06	30057.7	0.972961	-0.606021	0.299268	-0.245309	0.000306343	0.0175027	0	0	0.0346442	1070.26	0	0	0.000546256	0.0233721	0.000590765	0.0243056	0.0006718	0.0259191	0	400	1000	-101.51	-101.76	1.79
1	Bojangles	Bradypus	M	2/22/15	4	23:45:11	23:45:55	28499876	499876	1774	44	0.0122222	00:00:44	0	1	0	0	0	0	63.3772	0.0357457	0.000119247	-6.94e-05	5.78e-06	1666.29	0.939812	-0.502232	-0.353252	-0.710689	0.000204759	0.0143094	0	0	0.060188	106.713	0	0	0.000467902	0.021631	0.000398639	0.0199659	0.000444355	0.0210797	0	400	1000	-101.6	-101.39	0.35
1	Bojangles	Bradypus	M	2/22/15	4	23:58:18	00:00:18	28531199	531199	4073	-86297	-23.9714	00:02:00	0	0	0	0	1	0	156.425	0.0384147	-0.000472393	-0.0001638	-9.45e-05	3953.33	0.970856	-0.841658	0.228635	-0.119877	0.000226993	0.0150663	0	0	0.0321023	130.721	1.8e-07	0.000424108	0.000423169	0.0205711	0.000602018	0.024536	0.000556991	0.0236007	0	400	1000	-102.57	-102.2	0.98
1	Bojangles	Bradypus	M	2/23/15	5	00:00:05	00:07:55	28535462	535462	18680	470	0.130556	00:07:50	0	0	0	1	0	0	672.029	0.0359778	9.71e-06	3.13e-05	-3.31e-05	17829.5	0.95452	-0.79222	0.0330214	-0.389629	0.000203662	0.014271	0	0	0.0468106	874.375	0	0	0.000421165	0.0205223	0.000460886	0.0214683	0.000453018	0.0212842	0	400	1000	-101.98	-101.1	1.61
1	Bojangles	Bradypus	M	2/23/15	5	00:07:48	00:09:58	28553853	553853	5175	130	0.0361111	00:02:10	0	0	0	0	1	0	219.587	0.0424405	-0.000269244	-0.000123722	-0.000231259	4926.75	0.952213	-0.515801	0.423257	-0.589468	0.000259665	0.0161141	0	0	0.047966	248.176	0	0	0.000564062	0.02375	0.000716096	0.02676	0.000651639	0.0255272	0	400	1000	-101.16	-100	1.5
1	Bojangles	Bradypus	M	2/23/15	5	00:09:47	00:18:08	28558584	558584	19926	501	0.139167	00:08:21	0	0	0	1	0	0	813.923	0.0408494	3.48e-05	8.96e-06	3.41e-05	19670.2	0.987212	-0.587928	0.509753	0.0063126	0.000278241	0.0166805	0	0	0.0233023	464.298	0	0	0.00056137	0.0236933	0.000634619	0.0251916	0.000627573	0.0250514	0	400	1000	-99.78	-97.55	2.88
1	Bojangles	Bradypus	M	2/23/15	5	00:18:12	00:20:01	28578651	578651	4361	109	0.0302778	00:01:49	0	1	0	0	0	0	145.049	0.0332681	-4.65e-05	-7.87e-05	-5.67e-05	4339.86	0.995381	-0.715631	0.678222	0.0373253	0.000168659	0.0129869	0	0	0.00797948	34.7905	0	0	0.00032343	0.0179842	0.000421367	0.0205272	0.000358988	0.018947	0	400	1000	-97.53	-97.48	0.55
1	Bojangles	Bradypus	M	2/23/15	5	00:19:56	00:20:29	28582818	582818	1295	33	0.00916667	00:00:33	0	0	0	1	0	0	48.1563	0.037215	-0.000136409	-3.81e-05	5.15e-05	1270.73	0.982014	-0.68217	0.631357	-0.217865	0.000195841	0.0139943	0	0	0.0179858	23.2737	0	0	0.000451679	0.0212527	0.000398285	0.0199571	0.000613182	0.0247625	0	400	1000	-97.38	-97.67	0.38
1	Bojangles	Bradypus	M	2/23/15	5	00:20:28	00:21:46	28584063	584063	3116	78	0.0216667	00:01:18	0	1	0	0	0	0	110.255	0.0353947	3.14e-05	-9.66e-05	-0.000211144	2988.42	0.959365	-0.644622	0.464977	-0.530637	0.000190767	0.0138118	0	0	0.0406346	126.577	0	0	0.000407554	0.020188	0.000439532	0.020965	0.000430753	0.0207546	0	400	1000	-97.65	-97.2	0.76
1	Bojangles	Bradypus	M	2/23/15	5	00:21:40	00:22:03	28586937	586937	912	23	0.00638889	00:00:23	0	0	0	1	0	0	35.3472	0.0388004	-8.9e-05	-0.000145788	8.33e-05	875.003	0.960486	-0.811526	0.338793	-0.357071	0.000252448	0.0158886	0	0	0.0395141	35.9973	0	0	0.000411368	0.0202822	0.000542416	0.0232898	0.000639697	0.0252922	0	400	1000	-97.08	-97.22	0.34
1	Bojangles	Bradypus	M	2/23/15	5	00:22:10	00:23:15	28588134	588134	2589	65	0.0180556	00:01:05	0	1	0	0	0	0	87.9668	0.0339903	4.58e-05	5.36e-05	-7.35e-05	2465.62	0.952711	-0.797654	0.368942	-0.363813	0.000180653	0.0134407	0	0	0.0472891	122.384	0	0	0.000354608	0.018831	0.000389512	0.0197361	0.000418473	0.0204566	0	400	1000	-97.07	-97.19	0.53
1	Bojangles	Bradypus	M	2/23/15	5	00:23:10	00:24:09	28590529	590529	2349	59	0.0163889	00:00:59	0	0	0	1	0	0	87.0803	0.037087	5.25e-05	-3.13e-05	-0.000272319	2259.68	0.962383	-0.816212	0.413303	-0.265256	0.000198286	0.0140814	0	0	0.0376169	88.3245	0	0	0.000412689	0.0203148	0.000523738	0.0228853	0.00046447	0.0215516	0	400	1000	-97.26	-97.33	0.34
1	Bojangles	Bradypus	M	2/23/15	5	00:24:11	00:24:59	28592924	592924	1918	48	0.0133333	00:00:48	0	1	0	0	0	0	64.6704	0.0337352	-0.000162378	-3.59e-05	8.11e-05	1810.28	0.944328	-0.7864	0.176469	-0.488347	0.000162633	0.0127528	0	0	0.0556721	106.723	0	0	0.000347044	0.0186291	0.000287187	0.0169466	0.000484715	0.0220163	0	400	1000	-97.29	-97.03	0.44
1	Bojangles	Bradypus	M	2/23/15	5	00:25:06	00:26:45	28595127	595127	3929	99	0.0275	00:01:39	0	0	0	1	0	0	151.109	0.0384697	5.47e-06	7.01e-05	8.92e-05	3950.73	1.00579	-0.605142	0.556657	0.399623	0.000232331	0.0152424	0	0	0.0202513	79.5471	0	0	0.000444898	0.0210926	0.000468578	0.0216467	0.00064205	0.0253387	0	400	1000	-97.26	-96.62	0.9
1	Bojangles	Bradypus	M	2/23/15	5	00:26:44	00:27:29	28599007	599007	1774	45	0.0125	00:00:45	0	1	0	0	0	0	56.5945	0.0319202	5.78e-06	-5.87e-05	-2.8e-05	1796.77	1.01341	-0.536373	0.601305	0.613173	0.000168681	0.0129877	0	0	0.013405	23.7671	0	0	0.000340668	0.0184572	0.000335573	0.0183186	0.000352648	0.0187789	0	400	1000	-96.69	-96.01	0.68
1	Bojangles	Bradypus	M	2/23/15	5	00:27:36	00:42:24	28601066	601066	35348	888	0.246667	00:14:48	0	0	0	1	0	0	1276.45	0.036112	4.5e-06	-8.06e-06	9.67e-06	35242.2	0.997034	-0.696617	0.291022	0.439507	0.000212638	0.0145821	0	0	0.017465	617.336	0	0	0.0004187	0.0204622	0.000507407	0.0225257	0.000479233	0.0218914	0	400	1000	-95.92	-93.38	2.74
1	Bojangles	Bradypus	M	2/23/15	5	00:42:24	00:46:44	28636412	636412	10347	260	0.0722222	00:04:20	0	1	0	0	0	0	358.878	0.0346876	1.79e-05	2.89e-05	4.06e-06	10475.2	1.01249	-0.589726	0.440382	0.675274	0.000182693	0.0135164	0	0	0.0152477	157.753	0	0	0.000374871	0.0193616	0.000428627	0.0207033	0.000420816	0.0205138	0	400	1000	-93.38	-92.89	1.23
1	Bojangles	Bradypus	M	2/23/15	5	00:46:37	00:51:26	28646485	646485	11497	289	0.0802778	00:04:49	0	0	0	1	0	0	417.114	0.0362834	-9.17e-06	1.89e-05	-2.98e-05	11473	0.998	-0.581416	0.438203	0.257089	0.000209652	0.0144794	0	0	0.0229654	264.01	0	0	0.000458741	0.0214182	0.000457679	0.0213934	0.000460333	0.0214554	0	400	1000	-93.01	-92.6	1.02
1	Bojangles	Bradypus	M	2/23/15	5	00:51:41	00:53:59	28658555	658555	5510	138	0.0383333	00:02:18	0	0	0	0	0	1	220.656	0.0400537	0.000138888	0.000230801	-0.000128784	5352.32	0.971559	-0.747789	0.439276	-0.25114	0.00026302	0.0162179	0	0	0.0289798	159.65	0	0	0.000508534	0.0225507	0.00063333	0.025166	0.000618306	0.0248658	0	400	1000	-92.91	-93.59	0.87
1	Bojangles	Bradypus	M	2/23/15	5	00:54:01	00:55:53	28664158	664158	4456	112	0.0311111	00:01:52	0	0	0	1	0	0	173.128	0.0388615	-1.84e-05	-3.52e-05	7.17e-05	4420.86	0.992337	-0.779449	0.377799	0.45246	0.000239318	0.0154699	0	0	0.0109186	48.6426	0	0	0.000395667	0.0198914	0.000664358	0.0257752	0.000548837	0.0234273	0	400	1000	-93.42	-92.98	0.71
1	Bojangles	Bradypus	M	2/23/15	5	00:55:57	03:12:33	28668741	668741	325983	8196	2.27667	02:16:36	1	0	0	0	0	0	10725.7	0.0329028	-9.59e-07	2.59e-06	1.59e-06	322072	0.988004	-0.819034	0.22841	0.4923	0.000170122	0.0130431	0	0	0.0122208	3983.76	0	0	0.000375641	0.0193815	0.000301368	0.0173599	0.000405774	0.0201438	0	400	1000	-93.03	-87.56	6.94
1	Bojangles	Bradypus	M	2/23/15	5	03:16:45	03:18:04	30004725	4725	3152	79	0.0219444	00:01:19	1	0	0	0	0	0	111.433	0.0353642	-3.12e-05	-7.98e-06	-7.13e-06	3152.63	1.00052	-0.646176	0.271099	0.713859	0.000188975	0.0137468	0	0	0.00352985	11.1226	0	0	0.000466432	0.021597	0.000335722	0.0183227	0.000458529	0.0214133	0	400	1000	-88.5	-88.58	0.7
1	Bojangles	Bradypus	M	2/23/15	5	03:17:54	03:22:11	30007481	7481	10238	257	0.0713889	00:04:17	0	0	0	1	0	0	392.805	0.0383711	1.48e-05	3.39e-05	3.34e-06	10305	1.00664	-0.595864	0.515429	0.538087	0.000249912	0.0158086	0	0	0.0170278	174.313	0	0	0.000488973	0.0221127	0.000523053	0.0228703	0.000552649	0.0235085	0	400	1000	-88.98	-88.38	0.75
1	Bojangles	Bradypus	M	2/23/15	5	03:23:11	03:36:43	30020079	20079	32286	812	0.225556	00:13:32	1	0	0	0	0	0	985.029	0.0305104	-2.42e-07	8.61e-06	7.74e-06	32323.4	1.00119	-0.663986	0.245457	0.688114	0.000161283	0.0126997	0	0	0.00973008	314.135	0	0	0.000270971	0.0164612	0.000335717	0.0183226	0.000328276	0.0181184	0	400	1000	-88.72	-89.41	1.05
1	Bojangles	Bradypus	M	2/23/15	5	03:38:34	03:42:13	30056800	56800	8721	219	0.0608333	00:03:39	0	0	0	1	0	0	338.383	0.0388054	-3.66e-05	-8.89e-05	-6.88e-05	8634.31	0.990173	-0.712557	0.563149	0.0144024	0.000234369	0.0153091	0	0	0.0183822	160.292	0	0	0.000492957	0.0222026	0.000553852	0.0235341	0.000549708	0.0234459	0	400	1000	-88.93	-90.1	1.49
1	Bojangles	Bradypus	M	2/23/15	5	03:41:51	03:45:55	30064647	64647	9689	244	0.0677778	00:04:04	0	0	0	0	0	1	376.479	0.0388603	-2.94e-05	-1.62e-05	4.09e-05	9524.26	0.983099	-0.749765	0.237161	0.221355	0.000463761	0.0215351	7.56e-08	0.000274956	0.0205945	199.519	7.56e-08	0.000274956	0.0007045	0.0265424	0.000660878	0.0257076	0.000602464	0.0245451	0	400	1000	-89.76	-91.76	2.03
1	Bojangles	Bradypus	M	2/23/15	5	03:45:43	03:47:45	30073850	73850	4846	122	0.0338889	00:02:02	0	0	0	1	0	0	177.969	0.0367325	3.82e-05	0.000102141	-3.21e-05	4807.59	0.992279	-0.799809	0.367041	0.332809	0.000226706	0.0150567	0	0	0.0106238	51.4722	0	0	0.000422673	0.020559	0.00054618	0.0233705	0.000450237	0.0212188	0	400	1000	-91.71	-92.04	0.56
1	Bojangles	Bradypus	M	2/23/15	5	03:49:48	09:21:55	30083600	83600	792721	19927	5.53528	05:32:07	1	0	0	0	0	0	24989.4	0.0315236	2.61e-06	9.98e-08	1.42e-06	791409	0.998347	-0.726903	0.188882	0.651176	0.000165677	0.0128716	0	0	0.00571566	4530.92	0	0	0.000304499	0.0174499	0.000293272	0.0171252	0.000397584	0.0199395	0	400	1000	-91.6	-113.96	23.44
1	Bojangles	Bradypus	M	2/23/15	5	09:25:09	09:33:26	30884029	884029	19744	497	0.138056	00:08:17	0	0	0	1	0	0	706.741	0.035797	1.69e-05	9.37e-06	8.89e-06	18869.6	0.955761	-0.778461	-0.327284	-0.240331	0.000292838	0.0171125	1.24e-08	0.000111202	0.0442622	873.868	1.24e-08	0.000111202	0.00048749	0.0220792	0.000507696	0.0225321	0.000517378	0.022746	0	400	1000	-114.43	-115.29	1.08
1	Bojangles	Bradypus	M	2/23/15	5	09:33:06	09:43:01	30902962	902962	23709	595	0.165278	00:09:55	0	1	0	0	0	0	746.013	0.0314667	-8.39e-06	2.72e-05	-7.28e-06	23117.9	0.975111	-0.901315	-0.329074	0.09794	0.000150739	0.0122776	0	0	0.0248889	590.067	0	0	0.000349693	0.0187001	0.000326832	0.0180785	0.00029667	0.0172241	0	400	1000	-115.16	-114.97	1
1	Bojangles	Bradypus	M	2/23/15	5	09:43:07	09:46:08	30926911	926911	7203	181	0.0502778	00:03:01	0	0	0	1	0	0	225.706	0.0313393	8.81e-06	3.91e-05	2.19e-05	6963.13	0.966833	-0.930477	-0.189193	-0.107579	0.000162139	0.0127334	0	0	0.0331674	238.871	0	0	0.000282752	0.0168152	0.000326481	0.0180688	0.000374652	0.0193559	0	400	1000	-115.02	-115.82	1.08
1	Bojangles	Bradypus	M	2/23/15	5	09:46:34	09:48:24	30935164	935164	4371	110	0.0305556	00:01:50	0	1	0	0	0	0	139.25	0.031865	2.41e-05	-8.44e-06	-9.39e-05	4241.23	0.970533	-0.852584	0.426865	-0.178223	0.000161792	0.0127198	0	0	0.0294672	128.771	0	0	0.000407776	0.0201935	0.000318388	0.0178434	0.000286712	0.0169326	0	400	1000	-115.74	-115.61	0.57
1	Bojangles	Bradypus	M	2/23/15	5	09:48:24	09:50:30	30939533	939533	5019	126	0.035	00:02:06	0	0	0	0	0	1	167.155	0.033311	-8.61e-06	5.96e-05	0.000200207	5032.89	1.00297	-0.685037	0.369148	0.414099	0.000198407	0.0140857	0	0	0.0114214	57.3127	0	0	0.000399441	0.019986	0.000366746	0.0191506	0.000379104	0.0194706	0	400	1000	-115.61	-116.19	0.83
1	Bojangles	Bradypus	M	2/23/15	5	09:50:28	09:55:37	30944469	944469	12300	309	0.0858333	00:05:09	0	0	0	1	0	0	456.598	0.0371248	-1.53e-05	-3.64e-05	-1.61e-05	12138	0.986906	-0.445708	-0.376187	0.497643	0.000233719	0.0152879	0	0	0.0274539	337.656	0	0	0.000511844	0.022624	0.000432482	0.0207962	0.000559822	0.0236606	0	400	1000	-116.16	-116.02	0.68
1	Bojangles	Bradypus	M	2/23/15	5	09:55:58	10:03:07	30957576	957576	17074	429	0.119167	00:07:09	0	1	0	0	0	0	479.589	0.0280905	8.02e-06	-3.78e-06	-6.05e-06	16732.5	0.980058	-0.94871	0.091495	0.226321	0.000138007	0.0117477	0	0	0.0199418	340.466	0	0	0.000209935	0.0144892	0.000224822	0.0149941	0.000335717	0.0183226	0	400	1000	-116.1	-116.17	0.86
1	Bojangles	Bradypus	M	2/23/15	5	10:03:07	10:10:54	30974648	974648	18612	467	0.129722	00:07:47	0	1	0	1	0	0	595.045	0.0319728	2.09e-05	1.03e-05	-2.47e-05	17583.6	0.944796	-0.281101	0.00518646	-0.617911	0.000164068	0.0128089	0	0	0.0552038	1027.4	0	0	0.000331664	0.0182117	0.00031099	0.0176349	0.000378116	0.0194452	0	400	1000	-116.17	-116.14	1.08
1	Bojangles	Bradypus	M	2/23/15	5	10:15:52	10:19:30	32005119	5119	8663	218	0.0605556	00:03:38	0	1	0	0	0	0	260.448	0.0300678	1.41e-05	-3.41e-06	1.94e-06	8377.38	0.967141	-0.934925	-0.166698	-0.159322	0.00015034	0.0122613	0	0	0.0328586	284.622	0	0	0.000244169	0.0156259	0.000294874	0.0171719	0.000356346	0.0188771	0	400	1000	-116.21	-116.11	0.87
1	Bojangles	Bradypus	M	2/23/15	5	10:20:07	10:22:39	32015267	15267	6029	152	0.0422222	00:02:32	0	0	0	1	0	0	223.777	0.0371229	1.55e-05	2.78e-05	1.15e-05	6044.62	1.00276	-0.47241	0.652202	0.0216765	0.000489982	0.0221355	1.22e-07	0.000348573	0.0283868	171.116	1.22e-07	0.000348573	0.000641213	0.0253222	0.000525218	0.0229176	0.000780942	0.0279453	0	400	1000	-116.09	-115.95	0.51
1	Bojangles	Bradypus	M	2/23/15	5	10:22:26	10:25:30	32020758	20758	7323	184	0.0511111	00:03:04	0	1	0	0	0	0	233.309	0.0318641	1.01e-05	-5.82e-05	-7.61e-05	7124.15	0.972979	-0.924065	0.233221	-0.145784	0.000168118	0.012966	0	0	0.0270211	197.848	0	0	0.000297824	0.0172576	0.000320864	0.0179127	0.000403322	0.0200829	0	400	1000	-116.03	-116.59	0.78
1	Bojangles	Bradypus	M	2/23/15	5	10:25:22	10:27:50	32027766	27766	5895	148	0.0411111	00:02:28	0	0	0	1	0	0	257.076	0.0436165	7.35e-05	5.14e-05	-0.000105294	5794.67	0.983147	-0.346617	0.6414	-0.218525	0.00037433	0.0193476	4.14e-07	0.000643598	0.0333302	196.448	8.28e-08	0.000287826	0.000625968	0.0250193	0.000723061	0.0268898	0.00103256	0.0321335	0	400	1000	-116.33	-116.8	0.89
1	Bojangles	Bradypus	M	2/23/15	5	10:27:26	10:50:00	32032721	32721	53838	1354	0.376111	00:22:34	1	0	0	0	0	0	1753.5	0.0325704	-6.82e-06	1.19e-06	7.64e-06	51362.4	0.954036	-0.336203	0.559944	-0.588344	0.000169325	0.0130125	0	0	0.046339	2494.75	0	0	0.00033685	0.0183535	0.000341181	0.0184711	0.000384724	0.0196144	0	400	1000	-116.9	-114.8	2.28
1	Bojangles	Bradypus	M	2/23/15	5	10:49:57	10:50:25	32086423	86423	1118	28	0.00777778	00:00:28	0	0	0	1	0	0	38.9912	0.0349071	0.000223595	9.27e-05	-0.00010535	1040.4	0.931422	-0.473539	0.143491	-0.759591	0.000300313	0.0173295	0	0	0.0685777	76.6013	0	0	0.000421837	0.0205387	0.000434295	0.0208397	0.000510138	0.0225862	0	400	1000	-114.74	-114.8	0.2
1	Bojangles	Bradypus	M	2/23/15	5	10:50:23	10:51:21	32087450	87450	2323	58	0.0161111	00:00:58	0	1	0	0	0	0	71.7737	0.0309103	-3.24e-05	-0.000102198	1.54e-05	2171.06	0.934997	-0.195201	0.386434	-0.828397	0.00016602	0.0128849	0	0	0.0650032	150.938	0	0	0.000224479	0.0149826	0.000279574	0.0167205	0.000445593	0.0211091	0	400	1000	-114.85	-114.43	0.48
1	Bojangles	Bradypus	M	2/23/15	5	10:51:21	10:53:29	32089771	89771	5091	128	0.0355556	00:02:08	0	0	0	1	0	0	165.321	0.0324795	1e-05	8.96e-05	5.17e-05	4949.68	0.972432	-0.296146	0.694777	-0.503906	0.000160442	0.0126666	0	0	0.0352194	179.267	0	0	0.000322083	0.0179467	0.000351342	0.0187441	0.000384821	0.0196169	0	400	1000	-114.43	-113.7	1.05
1	Bojangles	Bradypus	M	2/23/15	5	10:53:28	10:54:50	32094815	94815	3261	82	0.0227778	00:01:22	0	1	0	0	0	0	99.8767	0.030637	3.46e-05	-0.000103273	-0.000220775	3149.86	0.966214	-0.568888	0.643001	-0.434834	0.000188647	0.0137349	0	0	0.0337863	110.143	0	0	0.000257621	0.0160506	0.000352506	0.0187751	0.000355352	0.0188508	0	400	1000	-113.68	-113.04	0.74
1	Bojangles	Bradypus	M	2/23/15	5	10:54:47	10:56:34	32097985	97985	4243	107	0.0297222	00:01:47	0	0	0	1	0	0	148.295	0.0349587	5.57e-05	4.83e-05	2.64e-05	4108.6	0.968552	-0.553194	0.663746	-0.371783	0.000193206	0.0138999	0	0	0.0314475	133.4	0	0	0.000376686	0.0194084	0.000430671	0.0207526	0.000467332	0.0216179	0	400	1000	-113.07	-112.36	1.14
1	Bojangles	Bradypus	M	2/23/15	5	10:56:28	10:57:47	32102002	102002	3127	79	0.0219444	00:01:19	0	1	0	0	0	0	103.298	0.0330448	3.4e-05	0.000104654	-6.33e-06	3078.74	0.984882	-0.812444	0.543432	0.0200734	0.000188924	0.013745	0	0	0.0151179	47.2585	0	0	0.000403465	0.0200864	0.000323568	0.017988	0.000384096	0.0195984	0	400	1000	-112.44	-112.56	0.45
1	Bojangles	Bradypus	M	2/23/15	5	10:57:43	11:01:11	32104955	104955	8305	208	0.0577778	00:03:28	0	0	0	1	0	0	279.38	0.033644	5.93e-05	1.99e-05	9.11e-06	8038.82	0.968067	-0.676756	0.513188	-0.334635	0.000214887	0.014659	0	0	0.0319544	265.349	0	0	0.000356362	0.0188775	0.000392995	0.0198241	0.000439565	0.0209658	0	400	1000	-112.57	-112.35	0.61
1	Bojangles	Bradypus	M	2/23/15	5	11:01:13	11:02:48	32113348	113348	3751	95	0.0263889	00:01:35	0	1	0	0	0	0	121.949	0.0325197	-7.76e-05	-3.52e-05	0.000122982	3830.87	1.02156	-0.126829	1.00729	-0.0765471	0.000176172	0.013273	0	0	0.0215641	80.8655	0	0	0.000344857	0.0185703	0.000339844	0.0184349	0.000383008	0.0195706	0	400	1000	-112.32	-111.79	0.71
1	Bojangles	Bradypus	M	2/23/15	5	11:02:54	11:15:20	32117365	117365	29687	746	0.207222	00:12:26	0	0	0	1	0	0	964.703	0.0324969	-4.74e-06	-5.89e-06	-1.86e-05	29260.3	0.98566	-0.761907	0.431708	-0.124123	0.000170708	0.0130655	0	0	0.0192223	570.632	0	0	0.000334729	0.0182956	0.00034825	0.0186614	0.000384904	0.019619	0	400	1000	-112.13	-110.04	2.44
1	Bojangles	Bradypus	M	2/23/15	5	11:15:21	11:21:00	32147095	147095	13483	339	0.0941667	00:05:39	0	1	0	0	0	0	469.894	0.0348534	1.1e-05	-3.17e-05	6.28e-05	12861.3	0.953962	-0.576254	-0.735315	-0.121044	0.000200752	0.0141687	0	0	0.0460379	620.683	0	0	0.000335227	0.0183092	0.000481599	0.0219454	0.000434499	0.0208446	0	400	1000	-110.01	-108.75	1.62
1	Bojangles	Bradypus	M	2/23/15	5	11:21:00	11:22:46	32160576	160576	4198	106	0.0294444	00:01:46	0	0	0	1	0	0	166.602	0.0396954	5.08e-05	1.03e-05	7.54e-05	4026.83	0.959454	-0.763972	-0.494508	0.208159	0.000246118	0.0156882	0	0	0.040546	170.171	0	0	0.000591359	0.0243179	0.000564601	0.0237613	0.00049881	0.0223341	0	400	1000	-108.75	-108.51	0.58
1	Bojangles	Bradypus	M	2/23/15	5	11:22:57	11:38:37	32165219	165219	37409	940	0.261111	00:15:40	1	0	0	0	0	0	1289.46	0.0344701	-8.89e-06	8.19e-06	8.88e-07	36058.9	0.963936	-0.648106	-0.662138	0.227377	0.000204682	0.0143067	0	0	0.0360636	1349.07	0	0	0.000442498	0.0210356	0.000443177	0.0210518	0.000354881	0.0188383	0	400	1000	-108.25	-105.82	2.98
1	Bojangles	Bradypus	M	2/23/15	5	11:38:32	11:39:36	32202429	202429	2546	64	0.0177778	00:01:04	0	0	0	0	0	1	85.4028	0.0335571	0.000165862	0.000243277	-6.95e-05	2483.93	0.976004	-0.804978	-0.0160167	0.0695869	0.000190324	0.0137958	0	0	0.026007	66.1877	0	0	0.000362805	0.0190475	0.000408468	0.0202106	0.000415087	0.0203737	0	400	1000	-105.83	-106.54	0.75
1	Bojangles	Bradypus	M	2/23/15	5	11:39:33	11:41:49	32204839	204839	5404	136	0.0377778	00:02:16	0	1	0	0	0	0	207.884	0.0384756	0.000143466	9.88e-05	9.44e-05	5433.15	1.00558	-0.079351	0.969667	-0.229805	0.000257425	0.0160445	0	0	0.00622362	33.6262	0	0	0.000722119	0.0268723	0.000419011	0.0204698	0.00042719	0.0206686	0	400	1000	-106.49	-106.12	0.58
1	Bojangles	Bradypus	M	2/23/15	5	11:41:45	11:42:04	32210107	210107	761	19	0.00527778	00:00:19	0	0	0	0	1	0	31.3335	0.0412283	0.000165437	8.22e-05	0.000170577	754.304	0.992505	-0.274829	0.826319	-0.267868	0.000277871	0.0166695	0	0	0.0267491	20.3293	0	0	0.000709614	0.0266386	0.000514944	0.0226924	0.000569554	0.0238653	0	400	1000	-106.05	-105.98	0.26
1	Bojangles	Bradypus	M	2/23/15	5	11:42:09	11:52:07	32211044	211044	23795	598	0.166111	00:09:58	0	1	0	0	0	0	889.547	0.0373853	1.99e-05	9.05e-06	-4.55e-05	24631.7	1.03521	0.0842317	1.02361	0.0967897	0.00020909	0.01446	0	0	0.0352069	837.714	0	0	0.000401579	0.0200394	0.000540826	0.0232557	0.000500686	0.022376	0	400	1000	-105.98	-104.6	1.44
1	Bojangles	Bradypus	M	2/23/15	5	11:52:14	11:54:26	32235105	235105	5269	132	0.0366667	00:02:12	0	0	0	0	0	1	211.911	0.040226	-2.93e-05	-0.000102374	-5.77e-05	5161.44	0.979773	-0.829256	0.0996621	0.100268	0.000696783	0.0263967	4.17e-07	0.00064583	0.0249238	131.298	2.32e-07	0.000481373	0.00112139	0.0334871	0.000853751	0.029219	0.000625413	0.0250083	0	400	1000	-104.96	-105.36	0.8
1	Bojangles	Bradypus	M	2/23/15	5	11:54:31	11:55:33	32240551	240551	2457	62	0.0172222	00:01:02	0	1	0	0	0	0	78.8818	0.032118	2.08e-05	3.92e-05	4.42e-05	2351.04	0.957265	-0.809911	-0.464222	0.209205	0.000167996	0.0129613	0	0	0.0427351	104.958	0	0	0.000348914	0.0186792	0.000401202	0.02003	0.000278833	0.0166983	0	400	1000	-105.32	-105.32	0.33
1	Bojangles	Bradypus	M	2/23/15	5	11:55:37	11:58:10	32243185	243185	6073	153	0.0425	00:02:33	0	0	0	1	0	0	185.46	0.0305435	0.000110249	0.000158016	4.94e-05	5914.69	0.974092	-0.916175	0.067921	-0.0454615	0.000157373	0.0125448	0	0	0.0273448	166.038	0	0	0.000227977	0.0150989	0.000318364	0.0178428	0.000392909	0.0198219	0	400	1000	-105.42	-105.58	0.82
1	Bojangles	Bradypus	M	2/23/15	5	11:58:03	11:58:59	32248988	248988	2234	56	0.0155556	00:00:56	0	0	0	0	1	0	89.156	0.0399266	0.000221618	8.53e-06	-8.46e-05	2181.71	0.977031	-0.556073	0.666171	-0.287615	0.000269397	0.0164133	0	0	0.0281203	62.7927	0	0	0.00059991	0.0244931	0.000552569	0.0235068	0.000588102	0.0242508	0	400	1000	-105.62	-105.2	0.56
1	Bojangles	Bradypus	M	2/23/15	5	11:58:55	12:01:22	32251086	251086	5850	147	0.0408333	00:02:27	0	0	0	1	0	0	201.927	0.0345233	-1.87e-05	5.7e-05	5.26e-06	5576.04	0.953333	-0.692898	0.227317	-0.404767	0.000230283	0.0151751	0	0	0.046667	272.956	0	0	0.000373411	0.0193239	0.000390441	0.0197596	0.000506605	0.0225079	0	400	1000	-105.18	-104.95	0.81
1	Bojangles	Bradypus	M	2/23/15	5	12:01:30	12:04:35	32257246	257246	7368	185	0.0513889	00:03:05	0	1	0	0	0	0	258.966	0.0351522	-2.11e-05	3.46e-05	-1.77e-05	6983.27	0.947913	-0.844003	-0.00769151	-0.427841	0.000176005	0.0132667	0	0	0.0520871	383.725	0	0	0.00044795	0.0211648	0.000398738	0.0199684	0.000388829	0.0197187	0	400	1000	-104.92	-104.76	0.86
1	Bojangles	Bradypus	M	2/23/15	5	12:04:41	12:27:48	32264849	264849	55176	1387	0.385278	00:23:07	0	0	0	1	0	0	1919.64	0.0347918	4.98e-06	-5.85e-06	-1.11e-07	53077.8	0.961989	-0.550377	0.123491	-0.350263	0.000382005	0.019545	2.83e-07	0.000532156	0.0439622	2425.61	1.73e-07	0.000415414	0.000457816	0.0213966	0.000504153	0.0224534	0.000519295	0.022788	0	400	1000	-104.88	-102.84	2.35
1	Bojangles	Bradypus	M	2/23/15	5	12:27:40	12:29:18	32319710	319710	3931	98	0.0272222	00:01:38	0	1	0	0	0	0	125.704	0.0319857	3.86e-05	-4.24e-05	1.78e-05	3696.92	0.940691	-0.401982	-0.685579	-0.497264	0.000175185	0.0132357	0	0	0.0593088	233.083	0	0	0.000337635	0.0183748	0.000332106	0.0182238	0.00036385	0.0190749	0	400	1000	-102.8	-102.74	0.53
1	Bojangles	Bradypus	M	2/23/15	5	12:29:36	12:32:27	32324353	324353	6787	171	0.0475	00:02:51	0	0	0	1	0	0	234.08	0.0344945	-2.82e-05	4.41e-05	4.75e-05	6709.54	0.988733	-0.67522	0.392121	0.0863888	0.000182008	0.013491	0	0	0.022329	151.525	0	0	0.000365168	0.0191094	0.000395892	0.019897	0.000444461	0.0210822	0	400	1000	-102.68	-102.12	0.69
1	Bojangles	Bradypus	M	2/23/15	5	12:32:46	15:58:21	32331913	331913	490704	12335	3.42639	03:25:35	1	0	0	0	0	0	15966.8	0.0325386	-1.28e-07	9.85e-07	4.65e-07	488306	0.995114	-0.791646	0.33954	0.423057	0.000162295	0.0127395	0	0	0.00930061	4563.84	0	0	0.000338913	0.0184096	0.000306277	0.0175008	0.000406391	0.0201591	0	400	1000	-102.31	-86.78	16.9
1	Bojangles	Bradypus	M	2/23/15	5	15:58:14	16:12:20	32822362	822362	33638	846	0.235	00:14:06	0	1	0	0	0	0	1291.58	0.0383977	4.12e-06	-5.04e-06	4.82e-06	32846.3	0.976494	-0.880229	0.196978	0.0551906	0.000349535	0.0186959	0	0	0.0237511	798.917	0	0	0.000426101	0.0206422	0.000628159	0.0250631	0.000676549	0.0260106	0	400	1000	-86.72	-87.55	1.37
1	Bojangles	Bradypus	M	2/23/15	5	16:12:51	17:10:08	32857226	857226	136756	3437	0.954722	00:57:17	1	0	0	0	0	0	4520.86	0.0330581	-2.24e-06	3.69e-06	-2e-06	135411	0.990172	-0.809752	0.232607	0.517934	0.000163585	0.01279	0	0	0.00997047	1363.51	0	0	0.000357668	0.0189121	0.00029766	0.0172528	0.000425601	0.0206301	0	400	1000	-87.85	-90.85	3.8
1	Bojangles	Bradypus	M	2/23/15	5	17:13:49	17:42:16	34002757	2757	67910	1707	0.474167	00:28:27	1	0	0	0	0	0	2136.47	0.0314607	1.14e-06	2.5e-06	-4.68e-06	67442.8	0.993135	-0.788085	0.248708	0.547623	0.000166734	0.0129126	0	0	0.00734387	498.715	0	0	0.000308436	0.0175623	0.000318311	0.0178413	0.000359583	0.0189627	0	400	1000	-91.27	-93.02	2.87
1	Bojangles	Bradypus	M	2/23/15	5	17:55:11	18:01:50	34101515	101515	15867	399	0.110833	00:06:39	0	0	0	1	0	0	602.912	0.0380003	-7.99e-06	-3.93e-05	-6.1e-05	15655.3	0.986717	-0.827217	0.405934	0.0766061	0.000249711	0.0158022	0	0	0.0146062	231.742	0	0	0.000514887	0.0226911	0.000482188	0.0219588	0.000553417	0.0235248	0	400	1000	-94.34	-94.69	0.79
1	Bojangles	Bradypus	M	2/23/15	5	18:01:52	18:15:42	34117467	117467	32999	830	0.230556	00:13:50	1	0	0	0	0	0	1298.85	0.0393614	6.08e-05	5.12e-05	7.29e-05	34286.9	1.03906	0.18512	0.995953	0.180457	0.000246871	0.0157121	0	0	0.0390751	1289.4	4.44e-08	0.000210694	0.000582044	0.0241256	0.00063692	0.0252373	0.000418209	0.0204502	0	400	1000	-94.67	-95.89	1.55
1	Bojangles	Bradypus	M	2/23/15	5	18:15:37	18:16:39	34150289	150289	2449	62	0.0172222	00:01:02	0	0	0	1	0	0	89.8997	0.0367237	-0.000152887	-0.000370001	-3.58e-05	2377.96	0.971391	-0.499624	0.412622	-0.362275	0.000208736	0.0144477	0	0	0.0402658	98.5706	0	0	0.000365214	0.0191106	0.000541936	0.0232795	0.00051092	0.0226035	0	400	1000	-95.76	-95.67	0.84
1	Bojangles	Bradypus	M	2/23/15	5	18:16:33	18:19:23	34152518	152518	6776	170	0.0472222	00:02:50	0	1	0	0	0	0	257.649	0.0380294	2.05e-05	-3.25e-05	4.68e-06	6473.59	0.955511	-0.724441	-0.606919	-0.0944534	0.000210195	0.0144981	0	0	0.044489	301.413	0	0	0.000580424	0.024092	0.000486371	0.0220538	0.000418192	0.0204497	0	400	1000	-95.53	-95.4	0.6
1	Bojangles	Bradypus	M	2/23/15	5	18:19:30	18:23:14	34159554	159554	8918	224	0.0622222	00:03:44	0	0	0	1	0	0	341.565	0.0383049	4.79e-06	8.73e-05	-2.58e-05	8619.92	0.966684	-0.621883	0.356375	-0.239547	0.000240965	0.015523	0	0	0.0355924	317.377	0	0	0.000483627	0.0219915	0.000565217	0.0237743	0.000527078	0.0229582	0	400	1000	-95.45	-95.51	1.19
1	Bojangles	Bradypus	M	2/23/15	5	18:23:01	18:24:16	34167945	167945	2974	75	0.0208333	00:01:15	0	0	0	1	0	0	115.239	0.0387618	-0.000149621	4.46e-05	-0.000236093	2981.9	1.00299	-0.641716	0.3118	0.617054	0.000271733	0.0164843	0	0	0.0100865	29.9871	0	0	0.000599881	0.0244925	0.000517105	0.0227399	0.000525728	0.0229288	0	400	1000	-95.53	-95.52	0.57
1	Bojangles	Bradypus	M	2/23/15	5	18:24:12	18:28:02	34170786	170786	9136	230	0.0638889	00:03:50	0	0	0	1	0	0	369.903	0.0404929	-3.44e-05	-3.55e-05	8.69e-06	8826.85	0.966267	-0.772708	0.212052	-0.215029	0.000816314	0.0285712	8.02e-08	0.000283156	0.0360311	329.144	8.02e-08	0.000283156	0.00090932	0.0301549	0.000756074	0.0274968	0.000905178	0.0300862	0	400	1000	-95.45	-93.67	1.88
1	Bojangles	Bradypus	M	2/23/15	5	18:28:04	18:29:32	34180008	180008	3498	88	0.0244444	00:01:28	0	0	0	0	1	0	157.114	0.0449283	0.000344952	0.000391519	-4.16e-05	3436.49	0.982696	-0.592252	0.642515	-0.183874	0.000302785	0.0174007	0	0	0.0271243	94.8538	6.98e-08	0.000264224	0.000732492	0.0270646	0.000689975	0.0262674	0.000787994	0.0280712	0	400	1000	-93.62	-93.43	0.72
1	Bojangles	Bradypus	M	2/23/15	5	18:28:57	18:30:59	34182105	182105	4853	122	0.0338889	00:02:02	0	0	0	1	0	0	209.067	0.0430889	0.000489942	0.000212491	0.000189345	4717.88	0.972358	-0.723935	0.308944	-0.189369	0.000473136	0.0217517	0	0	0.0355102	172.296	5.03e-08	0.000224316	0.000544939	0.0233439	0.000942548	0.0307009	0.000779771	0.0279244	0	400	1000	-93.28	-93.45	0.89
1	Bojangles	Bradypus	M	2/23/15	5	18:31:08	18:32:57	34187306	187306	4329	109	0.0302778	00:01:49	0	0	0	1	0	0	200.394	0.0463018	0.000299817	0.000647018	-3.6e-05	4202.41	0.970983	-0.537033	0.551257	-0.341181	0.000322437	0.0179565	0	0	0.0296719	128.42	0	0	0.000610126	0.0247007	0.000884107	0.0297339	0.000868087	0.0294633	0	400	1000	-93.47	-93.11	0.77
1	Bojangles	Bradypus	M	2/23/15	5	18:33:02	18:38:17	34191851	191851	12502	315	0.0875	00:05:15	0	0	0	1	0	0	506.502	0.0405169	1.05e-05	1.62e-05	4.96e-05	12616.6	1.00924	-0.0278455	0.785794	-0.0164266	0.000275525	0.0165989	1.09e-06	0.00104578	0.0269028	336.313	1.84e-06	0.00135491	0.000589562	0.0242809	0.000621103	0.0249219	0.000681938	0.0261139	0	400	1000	-93.2	-93.86	1.26
1	Bojangles	Bradypus	M	2/23/15	5	18:38:07	18:38:51	34203962	203962	1750	44	0.0122222	00:00:44	0	1	0	0	0	0	53.5322	0.0306073	0.000143358	-4.31e-05	0.000375633	1821.37	1.04138	-0.186752	0.944569	0.393666	0.000197937	0.014069	0	0	0.0413786	72.3711	0	0	0.000290763	0.0170518	0.000367537	0.0191713	0.00032566	0.0180461	0	400	1000	-94.12	-94.11	0.58
1	Bojangles	Bradypus	M	2/23/15	5	18:38:51	18:40:43	34205729	205729	4459	112	0.0311111	00:01:52	0	0	0	1	0	0	164.314	0.0368583	4.53e-05	4.63e-05	-3.31e-05	4571.31	1.02542	-0.33292	0.908694	0.236667	0.00030482	0.0174591	0	0	0.0261077	116.388	0	0	0.000532312	0.0230719	0.000422235	0.0205484	0.000572893	0.0239352	0	400	1000	-94.11	-94.97	1.04
1	Bojangles	Bradypus	M	2/23/15	5	18:40:37	18:41:22	34209924	209924	1794	45	0.0125	00:00:45	0	0	0	0	0	1	76.3606	0.0425882	-0.000179327	-0.000938164	-0.000519463	1746.48	0.974054	-0.810913	0.247765	-0.0215793	0.000306776	0.017515	0	0	0.0260232	46.6597	0	0	0.00051742	0.0227469	0.00080772	0.0284204	0.000723163	0.0268917	0	400	1000	-94.93	-95.15	0.56
1	Bojangles	Bradypus	M	2/23/15	5	18:41:19	18:42:38	34211585	211585	3149	79	0.0219444	00:01:19	0	0	0	1	0	0	105.558	0.0335319	9.75e-05	-0.000181554	0.000506351	3027.89	0.961845	-0.785257	-0.442739	0.31702	0.00017504	0.0132303	0	0	0.0381547	120.111	0	0	0.00032123	0.0179229	0.000393743	0.019843	0.000417319	0.0204284	0	400	1000	-95.22	-95.58	0.51
1	Bojangles	Bradypus	M	2/23/15	5	18:42:45	18:44:15	34214994	214994	3586	90	0.025	00:01:30	0	0	0	0	0	1	143.49	0.040025	4.35e-05	-4.64e-05	-1.97e-05	3595.9	1.00304	-0.564148	0.705605	-0.00728608	0.000276625	0.016632	0	0	0.025902	92.8586	1.16e-06	0.00107597	0.000572726	0.0239317	0.000537654	0.0231874	0.000693264	0.0263299	0	400	1000	-95.72	-96.24	0.9
1	Bojangles	Bradypus	M	2/23/15	5	18:44:15	18:52:09	34218578	218578	18882	474	0.131667	00:07:54	0	0	0	1	0	0	704.127	0.0372929	-2.42e-06	8.17e-06	1.01e-05	18781	0.994701	-0.235476	0.606649	-0.165002	0.000224163	0.0149721	0	0	0.0291435	550.258	0	0	0.000477135	0.0218434	0.000448572	0.0211795	0.000552779	0.0235112	0	400	1000	-96.24	-96.63	1.22
1	Bojangles	Bradypus	M	2/23/15	5	18:52:18	18:57:16	34237807	237807	11890	298	0.0827778	00:04:58	0	0	0	0	1	0	519.489	0.0436949	3.8e-05	5.68e-05	3.72e-06	11493.5	0.96673	-0.708224	0.352851	-0.286778	0.000346775	0.0186219	0	0	0.0337243	400.949	0	0	0.00056576	0.0237857	0.000803391	0.0283441	0.000779529	0.02792	0	400	1000	-96.62	-94.53	2.98
1	Bojangles	Bradypus	M	2/23/15	5	18:57:27	19:05:13	34250132	250132	18532	466	0.129444	00:07:46	0	1	0	0	0	0	575.188	0.0310392	9.91e-06	-2.01e-05	5.44e-06	17914	0.966703	-0.932252	-0.211122	0.00375064	0.000165975	0.0128831	0	0	0.0332968	617.023	0	0	0.00026053	0.0161409	0.000316786	0.0177985	0.000389813	0.0197437	0	400	1000	-94.72	-96.1	1.61
1	Bojangles	Bradypus	M	2/23/15	5	19:05:28	19:07:49	34269274	269274	5596	141	0.0391667	00:02:21	0	1	0	0	0	0	198.93	0.0355549	3.78e-05	3.62e-06	-4.71e-06	5339.32	0.954302	-0.860603	-0.064258	-0.383078	0.000198149	0.0140765	0	0	0.0456976	255.678	0	0	0.000405548	0.0201382	0.000389272	0.01973	0.00049919	0.0223426	0	400	1000	-96.03	-96.28	0.63
1	Bojangles	Bradypus	M	2/23/15	5	19:07:57	19:12:33	34275174	275174	11016	276	0.0766667	00:04:36	0	0	0	1	0	0	458.109	0.0415895	-2.43e-05	-2.53e-05	3.04e-06	10659.1	0.967686	-0.721186	0.441525	-0.268914	0.000298621	0.0172806	0	0	0.0344548	379.519	0	0	0.00053742	0.0231823	0.000722359	0.0268767	0.000644584	0.0253887	0	400	1000	-96.35	-95.21	1.52
1	Bojangles	Bradypus	M	2/23/15	5	19:12:28	19:13:51	34285969	285969	3323	83	0.0230556	00:01:23	0	0	0	0	0	1	137.831	0.0414904	0.000122585	0.000102962	1.84e-05	3235.55	0.973978	-0.667356	0.471139	-0.258281	0.000281989	0.0167925	0	0	0.0360739	119.837	0	0	0.000598446	0.0244632	0.00073764	0.0271595	0.000572062	0.0239178	0	400	1000	-95.2	-96.09	1.06
1	Bojangles	Bradypus	M	2/23/15	5	19:13:45	19:21:17	34289028	289028	18008	452	0.125556	00:07:32	0	1	0	0	0	0	595.059	0.033046	-4.72e-05	1.35e-05	3.45e-05	18597.7	1.03281	-0.0511741	1.02126	0.0569199	0.000173571	0.0131746	0	0	0.0328059	590.737	0	0	0.000337461	0.0183701	0.000371953	0.0192861	0.000386162	0.019651	0	400	1000	-96.17	-97.05	1.16
1	Bojangles	Bradypus	M	2/23/15	5	19:21:18	19:43:25	34307050	307050	52796	1327	0.368611	00:22:07	0	0	0	1	0	0	1993.39	0.0377572	2.29e-05	-1.3e-05	4.62e-09	51112.5	0.968132	-0.249501	0.067218	-0.315618	0.000221426	0.0148804	0	0	0.0429723	2268.72	5.55e-08	0.000235567	0.000484323	0.0220073	0.000492818	0.0221995	0.000533364	0.0230947	0	400	1000	-97.05	-98.75	2.67
1	Bojangles	Bradypus	M	2/23/15	5	19:43:28	19:46:21	34359976	359976	6863	173	0.0480556	00:02:53	0	1	0	0	0	0	222.031	0.0323565	-1.01e-05	-1.05e-05	2.41e-05	6437.1	0.938079	-0.587475	-0.516018	-0.515865	0.000159677	0.0126363	0	0	0.061921	424.902	0	0	0.000293737	0.0171388	0.000347924	0.0186527	0.000397591	0.0199397	0	400	1000	-98.69	-98.73	0.82
1	Bojangles	Bradypus	M	2/23/15	5	19:46:26	19:49:10	34367056	367056	6513	164	0.0455556	00:02:44	0	1	0	0	0	0	231.26	0.0355128	-4.41e-05	3.45e-05	-2.59e-05	6146	0.943796	-0.689103	-0.504812	-0.387872	0.000195552	0.013984	0	0	0.0562041	366.001	0	0	0.000462263	0.0215003	0.0004121	0.0203002	0.000406476	0.0201613	0	400	1000	-98.79	-98.71	0.62
1	Bojangles	Bradypus	M	2/23/15	5	19:49:26	19:52:26	34374179	374179	7170	180	0.05	00:03:00	0	1	0	0	0	0	247.71	0.034553	-0.000121985	-3.37e-06	8.44e-05	6721.44	0.93757	-0.63216	-0.574082	-0.36855	0.000198745	0.0140977	0	0	0.0624304	447.564	0	0	0.000452932	0.0212822	0.000379101	0.0194705	0.000389113	0.0197259	0	400	1000	-98.93	-99.16	0.59
1	Bojangles	Bradypus	M	2/23/15	5	19:52:21	19:54:47	34381128	381128	5815	146	0.0405556	00:02:26	0	0	0	1	0	0	252.892	0.0434971	-2.55e-05	8.66e-05	9.54e-05	5510.97	0.947879	-0.0524005	-0.378633	-0.493509	0.000310782	0.017629	0	0	0.0526167	305.913	0	0	0.000724065	0.0269085	0.000706975	0.026589	0.000672667	0.0259358	0	400	1000	-99.14	-99.62	0.67
1	Bojangles	Bradypus	M	2/23/15	5	19:54:49	19:56:11	34387028	387028	3236	82	0.0227778	00:01:22	0	1	0	0	0	0	106.033	0.0327767	2.68e-05	-3.79e-05	-5.59e-05	3263.76	1.00889	-0.223851	0.954058	-0.217436	0.000164597	0.0128295	0	0	0.0113013	36.5596	0	0	0.000369418	0.0192203	0.00031576	0.0177696	0.000390323	0.0197566	0	400	1000	-99.61	-99.42	0.48
1	Bojangles	Bradypus	M	2/23/15	5	19:56:19	19:58:22	34390612	390612	4897	123	0.0341667	00:02:03	0	0	0	1	0	0	196.623	0.0401599	-2.58e-05	-7.81e-05	1.06e-05	4811.88	0.982818	-0.68911	0.572526	-0.153433	0.000251571	0.015861	0	0	0.0218149	106.806	0	0	0.000457365	0.0213861	0.0005184	0.0227684	0.000759598	0.0275608	0	400	1000	-99.48	-99.36	0.68
1	Bojangles	Bradypus	M	2/23/15	5	19:58:13	20:02:37	34395157	395157	10491	264	0.0733333	00:04:24	0	1	0	0	0	0	363.051	0.0346092	4.14e-05	7.82e-06	-3.55e-05	9920.41	0.945702	-0.652324	0.305097	-0.565976	0.000186306	0.0136494	0	0	0.0542981	569.587	0	0	0.000358112	0.0189238	0.000405846	0.0201456	0.000455116	0.0213335	0	400	1000	-99.52	-100.01	1.05
1	Bojangles	Bradypus	M	2/23/15	5	20:02:41	20:06:54	34405816	405816	10054	253	0.0702778	00:04:13	0	0	0	1	0	0	367.439	0.0365502	4.17e-05	8.38e-05	3.42e-05	10031.2	0.997836	-0.125074	0.751788	-0.218145	0.000205405	0.014332	0	0	0.0318904	320.594	1.21e-07	0.000348463	0.000432061	0.0207861	0.000435776	0.0208753	0.000511838	0.0226238	0	400	1000	-100.03	-101.42	1.5
1	Bojangles	Bradypus	M	2/23/15	5	20:06:54	20:11:11	34415868	415868	10229	257	0.0713889	00:04:17	0	1	0	0	0	0	342.887	0.0335244	-3.47e-05	-1.01e-05	9.31e-07	10535.7	1.03008	-0.0133886	1.00655	0.0394423	0.000187521	0.0136938	0	0	0.0300833	307.692	0	0	0.000361938	0.0190247	0.000372298	0.019295	0.000412781	0.020317	0	400	1000	-101.42	-101.99	1
1	Bojangles	Bradypus	M	2/23/15	5	20:11:09	20:16:32	34426007	426007	12851	323	0.0897222	00:05:23	0	0	0	1	0	0	487.724	0.0379552	-3.62e-05	-5.67e-05	-7.13e-05	12338.7	0.960209	-0.56146	0.44237	-0.493739	0.000222424	0.0149139	0	0	0.0428701	550.881	0	0	0.000442113	0.0210265	0.000511916	0.0226256	0.000555292	0.0235646	0	400	1000	-101.93	-101.93	0.74
1	Bojangles	Bradypus	M	2/23/15	5	20:16:37	20:18:08	34439075	439075	3629	91	0.0252778	00:01:31	0	0	0	0	1	0	157.067	0.0432931	-1.13e-05	0.000220723	0.000132232	3501.73	0.965197	-0.747883	0.43387	-0.328045	0.000313049	0.0176932	0	0	0.0368259	133.604	2.02e-07	0.000449311	0.000558536	0.0236334	0.000872931	0.0295454	0.000658466	0.0256606	0	400	1000	-102.04	-100.58	1.59
1	Bojangles	Bradypus	M	2/23/15	5	20:18:06	20:18:59	34442615	442615	2099	53	0.0147222	00:00:53	0	0	0	1	0	0	73.3328	0.0349537	5.53e-05	-7.54e-05	1.38e-05	2031.4	0.968255	-0.864028	0.184413	-0.13345	0.000206321	0.0143639	0	0	0.0317448	66.6006	0	0	0.0002794	0.0167153	0.000486419	0.0220549	0.00050818	0.0225429	0	400	1000	-100.61	-100.17	0.44
1	Bojangles	Bradypus	M	2/23/15	5	20:19:03	20:20:03	34444887	444887	2362	60	0.0166667	00:01:00	0	0	0	0	1	0	114.065	0.0483123	0.00018065	0.000818352	0.000375569	2260.57	0.957463	-0.754046	0.414386	-0.360491	0.00037164	0.019278	0	0	0.0425366	100.429	0	0	0.000590136	0.0242927	0.00129102	0.0359308	0.000728596	0.0269925	0	400	1000	-100.13	-99.11	1.05
1	Bojangles	Bradypus	M	2/23/15	5	20:20:07	20:33:20	34447422	447422	31556	793	0.220278	00:13:13	0	0	0	1	0	0	1279.06	0.0405342	7.84e-06	5.09e-06	-8.8e-06	30464.7	0.965448	-0.644515	0.442841	-0.374257	0.000272365	0.0165035	0	0	0.0376807	1189.01	1.08e-07	0.000329117	0.000533024	0.0230873	0.000684514	0.0261632	0.000601303	0.0245215	0	400	1000	-99.17	-97.81	2.33
1	Bojangles	Bradypus	M	2/23/15	5	20:33:28	20:34:15	34479282	479282	1882	47	0.0130556	00:00:47	0	0	0	0	1	0	85.6465	0.0455324	1.66e-05	0.00023168	-4.09e-05	1819.95	0.967543	-0.854415	0.288689	-0.206243	0.000315657	0.0177667	0	0	0.0324573	61.0522	0	0	0.000509048	0.0225621	0.000995512	0.0315517	0.000778109	0.0278946	0	400	1000	-97.57	-97.02	0.78
1	Bojangles	Bradypus	M	2/23/15	5	20:34:21	20:45:28	34481380	481380	26530	667	0.185278	00:11:07	0	0	0	1	0	0	1128.03	0.0425205	3.24e-05	-2.27e-05	-4.27e-05	25492.9	0.960944	-0.128818	0.399903	-0.499067	0.0003201	0.0178913	3.13e-07	0.00055937	0.0401862	1066.1	3.13e-07	0.00055937	0.000655201	0.0255969	0.000708936	0.0266259	0.000705034	0.0265525	0	400	1000	-96.87	-97.77	1.46
1	Bojangles	Bradypus	M	2/23/15	5	20:45:31	20:59:15	34508029	508029	32780	824	0.228889	00:13:44	0	0	0	1	0	0	1332.89	0.040663	-1.61e-05	2.27e-05	2.98e-05	31926.5	0.973994	-0.644617	0.503111	-0.272718	0.000290505	0.0170442	0	0	0.0302665	992.106	0	0	0.000556513	0.0235905	0.000715083	0.026741	0.000571722	0.0239107	0	400	1000	-97.74	-102.62	5.48
1	Bojangles	Bradypus	M	2/23/15	5	20:59:26	21:03:52	34541244	541244	10579	266	0.0738889	00:04:26	0	1	0	0	0	0	343.831	0.0325043	-1.55e-05	-3.98e-05	-2.84e-05	10538.6	0.996273	-0.685596	0.696824	0.0465286	0.000173377	0.0131673	0	0	0.00777453	82.239	0	0	0.000389337	0.0197316	0.000355617	0.0188578	0.00031705	0.0178059	0	400	1000	-103.02	-103.15	1.07
1	Bojangles	Bradypus	M	2/23/15	5	21:03:56	21:04:49	34551952	551952	2143	53	0.0147222	00:00:53	0	0	0	1	0	0	76.0479	0.0355032	0.000146462	0.000251093	0.000510051	2109.07	0.984627	-0.70189	0.559875	-0.10895	0.000192395	0.0138706	0	0	0.0256269	54.8928	0	0	0.000421262	0.0205247	0.00041089	0.0202704	0.000452036	0.0212611	0	400	1000	-103.16	-103.2	0.37
1	Bojangles	Bradypus	M	2/23/15	5	21:04:43	21:05:16	34553831	553831	1313	33	0.00916667	00:00:33	0	1	0	0	0	0	42.2432	0.0321975	0.0011204	-7.24e-05	0.000507448	1360.59	1.03703	-0.15698	0.988578	0.265506	0.000182175	0.0134972	0	0	0.0370323	48.5864	0	0	0.000310386	0.0176178	0.000318015	0.017833	0.000435806	0.020876	0	400	1000	-103.09	-103.35	0.37
1	Bojangles	Bradypus	M	2/23/15	5	21:05:10	21:07:01	34554924	554924	4416	111	0.0308333	00:01:51	0	0	0	1	0	0	161.576	0.0365971	-9.95e-06	-6.64e-06	6.47e-06	4319.74	0.978423	-0.724901	0.171764	-0.0514334	0.000212621	0.0145815	0	0	0.0310232	136.967	0	0	0.000383602	0.0195858	0.000553809	0.0235332	0.00048159	0.0219452	0	400	1000	-103.18	-104.06	0.9
1	Bojangles	Bradypus	M	2/23/15	5	21:07:06	21:15:44	34559513	559513	20630	518	0.143889	00:08:38	0	1	0	0	0	0	646.498	0.0313393	1.01e-05	3.42e-06	1.67e-05	21339.4	1.03444	-0.132249	1.0022	0.197785	0.000157214	0.0125385	0	0	0.0344376	710.413	0	0	0.000313966	0.0177191	0.00032631	0.018064	0.000335529	0.0183175	0	400	1000	-103.98	-104.56	0.88
1	Bojangles	Bradypus	M	2/23/15	5	21:15:45	21:16:45	34580184	580184	2406	60	0.0166667	00:01:00	0	0	0	1	0	0	82.9834	0.0345045	6.7e-06	-2.21e-05	4.16e-05	2407.3	1.00096	-0.464423	0.819603	-0.06072	0.000175111	0.013233	0	0	0.0229658	55.2327	0	0	0.000453564	0.021297	0.000394483	0.0198616	0.000347888	0.0186517	0	400	1000	-104.54	-104.82	0.69
1	Bojangles	Bradypus	M	2/23/15	5	21:16:37	21:19:58	34582239	582239	7999	201	0.0558333	00:03:21	0	1	0	0	0	0	281.207	0.0351597	5.12e-05	3.43e-05	6.99e-05	8214.82	1.02711	-0.265588	0.965376	0.217393	0.000216912	0.0147279	0	0	0.0271302	216.987	0	0	0.00059283	0.0243481	0.000346766	0.0186217	0.000354611	0.0188311	0	400	1000	-104.81	-104.49	0.69
1	Bojangles	Bradypus	M	2/23/15	5	21:19:57	21:22:49	34590193	590193	6863	172	0.0477778	00:02:52	0	0	0	1	0	0	251.235	0.0366124	-0.000119082	-0.000115026	-0.000145054	6576.14	0.958342	-0.813906	0.0304705	-0.306953	0.000203474	0.0142644	0	0	0.0416911	286.084	0	0	0.000417088	0.0204227	0.0004965	0.0222823	0.000475188	0.0217988	0	400	1000	-104.51	-103.75	1.1
1	Bojangles	Bradypus	M	2/23/15	5	21:22:49	21:27:39	34597054	597054	11540	290	0.0805556	00:04:50	0	1	0	0	0	0	378.132	0.0327699	-8.1e-06	-2.46e-05	3.51e-05	11149.9	0.966275	-0.91741	-0.0982226	-0.276003	0.000167041	0.0129244	0	0	0.0337246	389.148	0	0	0.000336495	0.0183438	0.00031155	0.0176508	0.000420491	0.0205059	0	400	1000	-103.75	-104.57	1.11
1	Bojangles	Bradypus	M	2/23/15	5	21:29:03	21:31:04	34611914	611914	4824	121	0.0336111	00:02:01	0	0	0	1	0	0	178.344	0.0369779	0.000157175	0.000124981	4.58e-05	4652.55	0.964659	-0.770894	0.0831139	-0.214932	0.000233156	0.0152694	0	0	0.0419464	202.308	0	0	0.000426019	0.0206402	0.000539003	0.0232164	0.00049066	0.0221509	0	400	1000	-104.44	-104.86	0.7
1	Bojangles	Bradypus	M	2/23/15	5	21:31:11	21:32:40	34617039	617039	3534	89	0.0247222	00:01:29	0	1	0	0	0	0	106.479	0.0301383	-0.000131848	2.16e-05	-0.000184436	3641.08	1.03059	-0.206854	0.99709	0.142438	0.000153408	0.0123858	0	0	0.0305912	108.079	0	0	0.000244279	0.0156294	0.000318841	0.0178561	0.000342129	0.0184967	0	400	1000	-105.12	-104.91	0.47
1	Bojangles	Bradypus	M	2/23/15	5	21:32:57	21:38:58	34621254	621254	14354	361	0.100278	00:06:01	0	0	0	1	0	0	513.018	0.0357429	1.57e-05	-3.39e-05	-5.71e-05	14047.7	0.978731	-0.662225	0.246408	-0.143743	0.000296429	0.0172171	0	0	0.0277853	398.802	0	0	0.000429309	0.0207198	0.000463192	0.0215219	0.000543121	0.0233049	0	400	1000	-104.77	-104.88	0.96
2	Bojangles	Bradypus	M	2015-04-03	0	17:55:19	18:01:59	430113	430113	15941	400	0.111111	00:06:40	0	0	0	0	1	0	1527.73	0.0958423	-1.91e-05	-2.76e-05	3.16e-05	14976.8	0.939574	-0.827079	0.0421652	-0.130184	0.00336911	0.058044	6.81e-05	0.00825017	0.0604987	964.349	6.4e-05	0.00799945	0.00783727	0.0885283	0.00587059	0.0766198	0.006129	0.0782879	0	400	1000	-98.24	-93.1	5.5
2	Bojangles	Bradypus	M	2015-04-03	0	18:02:07	18:06:46	446355	446355	11084	279	0.0775	00:04:39	1	0	0	0	0	0	387.529	0.034966	3.03e-05	7.88e-05	8.29e-05	11427.3	1.03106	-0.150067	1.01189	0.0790944	0.000176646	0.0132908	0	0	0.031648	350.754	0	0	0.000396511	0.0199126	0.00041735	0.0204291	0.000416843	0.0204167	0	400	1000	-92.92	-93.05	1.84
2	Bojangles	Bradypus	M	2015-04-03	0	18:06:53	18:23:14	457740	457740	39015	981	0.2725	00:16:21	0	0	0	1	0	0	1464.25	0.0375313	1.12e-05	1.58e-05	-1.1e-05	35840.1	0.918647	-0.48366	0.329354	-0.491316	0.000222126	0.0149039	0	0	0.0813531	3173.91	0	0	0.000433945	0.0208313	0.000557173	0.0236045	0.000512486	0.0226382	0	400	1000	-93.06	-95.35	3.68
2	Bojangles	Bradypus	M	2015-04-03	0	18:23:35	19:00:51	497579	497579	88957	2236	0.621111	00:37:16	1	0	0	0	0	0	3139.6	0.0352938	-8.46e-06	-2.1e-05	1.61e-05	87617	0.984947	-0.32896	0.263979	-0.0375565	0.000204697	0.0143072	0	0	0.0375875	3343.63	1.65e-08	0.000128324	0.000386959	0.0196713	0.000450736	0.0212306	0.000470922	0.0217007	0	400	1000	-95.5	-100.64	5.95
2	Bojangles	Bradypus	M	2015-04-03	0	19:00:47	19:16:29	586374	586374	37496	942	0.261667	00:15:42	0	0	0	1	0	0	1497.82	0.0399471	1.56e-05	-2.03e-06	-7.17e-06	34418	0.917935	-0.518163	0.196289	-0.519611	0.000591446	0.0243197	2.6e-08	0.000161385	0.0820668	3077.09	2.6e-08	0.000161385	0.000472986	0.0217482	0.000950244	0.030826	0.000710336	0.0266521	0	400	1000	-100.59	-100.9	2.86
2	Bojangles	Bradypus	M	2015-04-03	0	19:16:48	19:20:56	624627	624627	9869	248	0.0688889	00:04:08	1	0	0	0	0	0	319.001	0.0323268	-1.46e-06	1.86e-05	-1.32e-05	9216.36	0.933964	0.212678	0.713839	-0.552973	0.000168385	0.0129763	0	0	0.0660356	651.639	0	0	0.000252107	0.0158779	0.000356364	0.0188776	0.000451962	0.0212594	0	400	1000	-100.79	-100.93	1.44
2	Bojangles	Bradypus	M	2015-04-03	0	19:21:32	19:56:43	635931	635931	83947	2111	0.586389	00:35:11	0	0	0	1	0	0	3165.06	0.0377035	-7.67e-06	-7.47e-06	-2.61e-06	78370.8	0.933586	-0.502166	0.191701	-0.29874	0.000283275	0.0168308	1.38e-06	0.00117287	0.0667484	5603.26	1.33e-06	0.0011516	0.000562676	0.0237208	0.000536786	0.0231686	0.000528579	0.0229908	0	400	1000	-100.29	-104.05	4.85
2	Bojangles	Bradypus	M	2015-04-03	0	19:56:47	20:09:38	720028	720028	30666	771	0.214167	00:12:51	1	0	0	0	0	0	989.188	0.0322579	7.31e-06	2.85e-06	-7.17e-07	29260.3	0.954193	-0.473556	0.640294	-0.285739	0.000172041	0.0131164	0	0	0.0458251	1405.23	0	0	0.000348293	0.0186626	0.000342935	0.0185185	0.00036354	0.0190667	0	400	1000	-104.22	-104.92	1.94
2	Bojangles	Bradypus	M	2015-04-03	0	20:09:26	20:12:56	750236	750236	8351	210	0.0583333	00:03:30	0	0	0	0	1	0	348.329	0.041716	-6.35e-05	-0.000104615	-5.11e-05	7700.81	0.922252	-0.775983	0.12707	-0.362528	0.000265923	0.0163072	0	0	0.0777476	649.192	0	0	0.000445652	0.0211105	0.000759263	0.0275547	0.000661928	0.025728	0	400	1000	-105.46	-103.02	3.49
2	Bojangles	Bradypus	M	2015-04-03	0	20:12:56	20:15:59	758585	758585	7289	183	0.0508333	00:03:03	0	0	0	1	0	0	318.074	0.0436435	1.57e-05	2.55e-05	1.11e-05	6933.84	0.951405	-0.840745	0.135971	-0.0206824	0.000312144	0.0176676	0	0	0.0485949	354.16	0	0	0.000467378	0.0216189	0.000910368	0.0301723	0.000729474	0.0270088	0	400	1000	-103.02	-102.28	1.59
2	Bojangles	Bradypus	M	2015-04-03	0	20:15:45	21:53:58	765307	765307	234464	5893	1.63694	01:38:13	0	0	0	0	0	0	7432.84	0.0317016	4.55e-06	6.62e-07	4.23e-06	229769	0.979981	-0.91077	0.00589658	0.345546	0.000155424	0.0124669	0	0	0.020022	4694.41	0	0	0.000320764	0.0179099	0.000322836	0.0179676	0.000345919	0.0185989	0	400	1000	-102.77	-108.07	6.18
2	Bojangles	Bradypus	M	2015-04-03	0	21:54:04	1900-01-01 02:44:04	2000001	1	706843	-68633	-19.0647	04:50:00	0	0	0	0	0	0	23236.2	0.032877	1.85e-06	1.12e-06	-1.42e-06	695055	0.983436	-0.892953	0.00345608	0.399771	0.000163172	0.0127739	0	0	0.0165651	11707.5	0	0	0.000357362	0.018904	0.000324513	0.0180142	0.000390187	0.0197531	0	400	1000	0	-85.93	108.95
2	Bojangles	Bradypus	M	2015-05-03	1	02:46:10	02:55:52	2697246	697246	23177	582	0.161667	00:09:42	0	0	0	1	0	0	855.085	0.0368953	-5.71e-06	-4.32e-06	-2.29e-05	22343.3	0.964072	-0.786097	0.181062	0.136876	0.000216752	0.0147225	0	0	0.035949	833.154	0	0	0.000413415	0.0203326	0.000505399	0.0224811	0.000519462	0.0227917	0	400	1000	-86.87	-86.36	1.97
2	Bojangles	Bradypus	M	2015-05-03	1	02:55:52	03:11:07	2720421	720421	36421	915	0.254167	00:15:15	1	0	0	0	0	0	1222.69	0.033572	1.39e-05	-2.07e-05	-1.44e-05	32962.3	0.90506	-0.428478	-0.492466	-0.607892	0.000189541	0.0137674	0	0	0.0949395	3457.7	0	0	0.000356591	0.0188836	0.000410883	0.0202702	0.0003982	0.0199549	0	400	1000	-86.36	-84.98	2.59
2	Bojangles	Bradypus	M	2015-05-03	1	03:11:39	03:16:16	2758127	758127	11038	277	0.0769444	00:04:37	0	0	0	1	0	0	392.011	0.0355179	-7.74e-07	1.22e-06	-9.16e-05	10315.8	0.93466	-0.59622	0.571876	-0.325625	0.000242216	0.0155633	4.42e-08	0.000210334	0.0653404	721.162	4.42e-08	0.000210334	0.000409202	0.0202287	0.000481623	0.0219459	0.000481048	0.0219328	0	400	1000	-84.77	-84.47	1.53
2	Bojangles	Bradypus	M	2015-05-03	1	03:16:07	03:28:27	2768796	768796	29431	740	0.205556	00:12:20	1	0	0	0	0	0	965.025	0.0327905	-1.66e-05	-3.72e-05	6.84e-06	28579.5	0.971102	-0.550107	-0.759061	0.1241	0.000193504	0.0139106	0	0	0.0289047	850.666	0	0	0.000378306	0.0194501	0.000374034	0.01934	0.00036018	0.0189784	0	400	1000	-84.98	-85.47	1.9
2	Bojangles	Bradypus	M	2015-05-03	1	03:28:59	03:38:05	2799512	799512	21706	546	0.151667	00:09:06	0	0	0	1	0	0	807.224	0.0371907	-1.05e-05	4.15e-06	-4.95e-06	20716.3	0.95445	-0.851335	-0.0188998	0.0310217	0.000275017	0.0165836	0	0	0.0455505	988.673	0	0	0.000407059	0.0201757	0.000622865	0.0249573	0.000540855	0.0232563	0	400	1000	-85.7	-84.69	1.57
2	Bojangles	Bradypus	M	2015-05-03	1	03:38:05	03:55:26	2821216	821216	41387	1041	0.289167	00:17:21	1	0	0	0	0	0	1360.48	0.032873	5.67e-06	4.75e-06	-6.45e-06	39386.5	0.951688	-0.50692	0.727796	-0.26305	0.000170874	0.0130719	0	0	0.0483124	1999.46	0	0	0.000351794	0.0187562	0.000384156	0.0195999	0.000352472	0.0187742	0	400	1000	-84.69	-85.15	2.16
2	Bojangles	Bradypus	M	2015-05-03	1	03:55:40	04:31:29	2863153	863153	85531	2149	0.596944	00:35:49	1	0	0	0	0	0	2834.05	0.0331351	7.2e-06	-1.1e-05	-9.33e-06	82447.5	0.96396	-0.675636	-0.348466	0.18704	0.000174723	0.0132183	0	0	0.0380057	3250.63	0	0	0.000391036	0.0197746	0.00036564	0.0191217	0.000359409	0.0189581	0	400	1000	-86.19	-87.2	3.31
2	Bojangles	Bradypus	M	2015-05-03	1	04:30:47	04:37:52	2947027	947027	16924	425	0.118056	00:07:05	0	0	0	1	0	0	666.691	0.0393956	1.55e-05	-1.08e-05	-7.7e-06	16084.3	0.950443	-0.833797	0.162138	-0.0470226	0.000422698	0.0205596	1.75e-06	0.00132122	0.0496975	841.031	1.62e-06	0.00127113	0.000726911	0.0269613	0.000682621	0.026127	0.000670662	0.0258971	0	400	1000	-87.03	-90.27	4.77
2	Bojangles	Bradypus	M	2015-05-03	1	04:38:06	04:52:54	2964500	964500	35318	888	0.246667	00:14:48	1	0	0	0	0	0	1186.41	0.0335931	8.38e-06	1.43e-06	4e-06	34610.2	0.979986	-0.782655	-0.125074	0.555104	0.000181745	0.0134813	0	0	0.0200978	709.793	0	0	0.000328968	0.0181375	0.000383165	0.0195746	0.000439193	0.0209569	0	400	1000	-91.36	0	91.61
2	Bojangles	Bradypus	M	2015-05-03	1	04:53:39	11:03:09	4001579	1579	882107	22170	6.15833	06:09:30	0	0	0	0	0	0	28517.8	0.0323292	-1.69e-08	2.37e-07	2.77e-10	873530	0.990278	-0.711526	-0.137448	0.648819	0.000168508	0.0129811	0	0	0.0105466	9303.23	0	0	0.000322875	0.0179687	0.000308556	0.0175657	0.000413166	0.0203265	0	400	1000	-90.91	-106.93	27
2	Bojangles	Bradypus	M	2015-05-03	1	11:03:30	12:10:03	5384535	384535	158865	3993	1.10917	01:06:33	1	0	0	0	0	0	5398.15	0.0339797	-6.85e-07	-2.5e-06	-4.14e-06	151071	0.950948	-0.451959	-0.0171198	-0.28186	0.000217033	0.014732	1.97e-07	0.000443519	0.0500854	7956.77	2.03e-07	0.000450396	0.00040081	0.0200202	0.000445763	0.0211131	0.000401531	0.0200382	0	400	1000	-106.88	-102.56	5.07
2	Bojangles	Bradypus	M	2015-05-03	1	12:09:50	12:16:26	5542872	542872	15783	396	0.11	00:06:36	0	0	0	1	0	0	592.898	0.037568	1.75e-05	-4.65e-05	6.34e-06	14661.3	0.928988	-0.770856	0.0708064	-0.394888	0.000361292	0.0190077	0	0	0.0710122	1120.71	0	0	0.000533174	0.0230906	0.000577788	0.0240372	0.000557152	0.0236041	0	400	1000	-102.67	-100.33	2.46
2	Bojangles	Bradypus	M	2015-05-03	1	12:17:33	14:46:42	5561283	561283	356130	8949	2.48583	02:29:09	0	0	0	0	0	0	11239	0.0315587	-1.9e-06	-6.66e-06	1.35e-06	332887	0.934737	-0.660264	-0.55951	-0.223379	0.000157424	0.0125469	0	0	0.0652625	23241.9	0	0	0.000349389	0.0186919	0.000303585	0.0174237	0.000336891	0.0183546	0	400	1000	-100.3	-86.53	15.22
2	Bojangles	Bradypus	M	2015-05-03	1	14:46:29	14:53:05	5916885	916885	15784	396	0.11	00:06:36	0	0	0	1	0	0	615.735	0.0390125	-1.24e-05	1.4e-05	-1.73e-06	14533.6	0.920841	-0.65038	0.0258094	-0.509453	0.000657832	0.0256482	1.28e-05	0.00357234	0.0791592	1249.37	1.28e-05	0.00357234	0.00120585	0.0347254	0.000542746	0.0232969	0.000807398	0.0284148	0	400	1000	-86.19	-86.02	1.27
2	Bojangles	Bradypus	M	2015-05-03	1	14:53:18	18:27:35	6433158	433158	511580	12857	3.57139	03:34:17	0	0	0	0	0	0	16444.3	0.0321441	-2.08e-06	1.04e-06	-1.46e-06	492488	0.962682	-0.820097	-0.478304	0.131984	0.000163364	0.0127814	0	0	0.0373178	19091	0	0	0.000350353	0.0187177	0.000334212	0.0182815	0.000343327	0.0185291	0	400	1000	-85.56	-99.96	16.49
2	Bojangles	Bradypus	M	2015-05-03	1	18:28:55	18:52:05	7447895	447895	55265	1390	0.386111	00:23:10	1	0	0	0	0	0	2006.56	0.0363087	5.46e-06	1.06e-05	1.41e-06	52726.7	0.954088	-0.428188	-0.709745	-0.268274	0.000217723	0.0147554	0	0	0.0459875	2541.45	0	0	0.000479234	0.0218914	0.000476013	0.0218177	0.000422298	0.0205499	0	400	1000	-100.86	-104.11	4.4
2	Bojangles	Bradypus	M	2015-05-03	1	18:51:39	18:56:30	7502136	502136	11594	291	0.0808333	00:04:51	0	0	0	1	0	0	473.582	0.0408507	1.38e-05	5.48e-05	-4.53e-05	10915	0.941512	-0.609386	0.458295	-0.210281	0.000391324	0.0197819	0	0	0.0588486	682.232	0	0	0.000585407	0.0241952	0.000681669	0.0261088	0.000689124	0.0262512	0	400	1000	-104.08	-104.94	1.81
2	Bojangles	Bradypus	M	2015-05-03	1	18:56:20	18:59:25	7513342	513342	7344	185	0.0513889	00:03:05	1	0	0	0	0	0	243.305	0.0331343	-5.18e-05	-2.55e-05	-9.01e-05	6953.06	0.946896	-0.619335	0.677176	-0.195879	0.000163913	0.0128029	0	0	0.0531042	389.944	0	0	0.000325133	0.0180314	0.000406391	0.0201591	0.000366128	0.0191345	0	400	1000	-105.09	-104.8	1.16
2	Bojangles	Bradypus	M	2015-05-03	1	18:59:57	19:04:13	7521972	521972	10178	256	0.0711111	00:04:16	0	0	0	1	0	0	405.499	0.0398447	9.04e-05	-3.19e-05	-1.37e-05	9360.01	0.919722	-0.409806	0.0740255	-0.566143	0.000352357	0.0187712	0	0	0.0802779	816.989	0	0	0.000572796	0.0239332	0.000650018	0.0254955	0.000603671	0.0245697	0	400	1000	-105.19	-106.57	2.1
2	Bojangles	Bradypus	M	2015-05-03	1	19:04:03	19:22:17	7531762	531762	43539	1094	0.303889	00:18:14	1	0	0	0	0	0	1704.17	0.0391421	-3.48e-06	-2.55e-05	2.26e-06	41002	0.941751	0.60136	-0.146251	-0.546066	0.000304601	0.0174528	0	0	0.0582585	2536.46	0	0	0.000510184	0.0225873	0.000712308	0.0266891	0.000492846	0.0222001	0	400	1000	-106.21	-108.53	3.35
2	Bojangles	Bradypus	M	2015-05-03	1	19:22:21	19:50:35	7575462	575462	67369	1694	0.470556	00:28:14	0	0	0	1	0	0	2505.43	0.0371902	-1.46e-06	-7.86e-07	2.42e-06	62673.1	0.93031	-0.320183	-0.0956996	-0.45311	0.000248127	0.015752	0	0	0.0701703	4727.23	0	0	0.000473506	0.0217602	0.000510072	0.0225848	0.000510177	0.0225871	0	400	1000	-108.47	-113.07	7.1
2	Bojangles	Bradypus	M	2015-05-03	1	19:50:25	20:00:15	7642443	642443	23445	590	0.163889	00:09:50	1	0	0	0	0	0	803.276	0.0342636	1.84e-05	-2.17e-05	-4.71e-05	22390.3	0.955053	-0.893492	0.0654752	-0.0402336	0.000190697	0.0138093	0	0	0.0449467	1053.73	0	0	0.000321557	0.017932	0.000426309	0.0206472	0.000469318	0.0216637	0	400	1000	-112.58	-112.98	1.83
2	Bojangles	Bradypus	M	2015-05-03	1	19:59:37	20:34:41	7664359	664359	83749	2104	0.584444	00:35:04	0	0	0	1	0	0	3027.2	0.0361466	-1.21e-06	2.17e-06	5.75e-06	78158.1	0.933254	-0.303597	0.25265	-0.498542	0.00022012	0.0148364	0	0	0.0683842	5727.04	1.46e-08	0.000120731	0.0004285	0.0207002	0.000462126	0.0214971	0.000500196	0.0223651	0	400	1000	-112.74	-118.32	5.76
2	Bojangles	Bradypus	M	2015-05-03	1	20:35:18	20:43:36	7749575	749575	19837	498	0.138333	00:08:18	0	0	0	0	1	0	750.9	0.0378554	-3.14e-05	-1.38e-05	2.5e-05	18286.9	0.921904	-0.5736	-0.0477979	-0.485587	0.000209654	0.0144794	0	0	0.0783704	1554.56	0	0	0.000454397	0.0213166	0.000526276	0.0229407	0.000512294	0.0226339	0	400	1000	-118.7	-117.77	2.76
2	Bojangles	Bradypus	M	2015-05-03	1	20:43:36	21:07:05	7769410	769410	56017	1409	0.391389	00:23:29	0	0	0	1	0	0	2123.29	0.037905	1.77e-05	1.01e-05	-2.04e-05	51458.8	0.918644	-0.362053	0.140568	-0.609207	0.000230638	0.0151868	3.44e-07	0.000586783	0.081393	4559.31	3.44e-07	0.000586783	0.000477969	0.0218625	0.00053251	0.0230762	0.000522299	0.0228539	0	400	1000	-117.77	-118.64	3.31
2	Bojangles	Bradypus	M	2015-05-03	1	21:07:46	21:15:55	7827066	827066	19473	489	0.135833	00:08:09	0	0	0	0	1	0	799.083	0.0410376	2.75e-06	-3.72e-05	-1.52e-05	17887.6	0.918634	-0.652267	0.150278	-0.468363	0.000363051	0.0190539	0	0	0.0813663	1584.36	0	0	0.000548125	0.0234121	0.000730779	0.0270329	0.000636431	0.0252276	0	400	1000	-119.27	-116.33	4.03
2	Bojangles	Bradypus	M	2015-05-03	1	21:16:53	21:24:18	7848838	848838	17703	445	0.123611	00:07:25	0	0	0	1	0	0	713.175	0.0402878	8.92e-06	6.59e-05	-7.41e-05	16808.4	0.949521	-0.40831	0.402382	-0.305434	0.000275227	0.01659	4.14e-08	0.000203409	0.0538101	952.546	4.14e-08	0.000203409	0.000528719	0.0229939	0.000640004	0.0252983	0.00060038	0.0245027	0	400	1000	-115.16	-117.37	2.4
2	Bojangles	Bradypus	M	2015-05-03	1	21:24:31	21:31:25	7867070	867070	16464	414	0.115	00:06:54	1	0	0	0	0	0	565.487	0.034349	2.42e-05	1.06e-05	-1.47e-05	15744.1	0.956333	-0.26361	-0.85775	-0.2869	0.00018543	0.0136173	0	0	0.0440721	725.56	0	0	0.000422378	0.0205518	0.000335847	0.0183261	0.000453476	0.021295	0	400	1000	-117.49	-116.66	1.24
2	Bojangles	Bradypus	M	2015-05-03	1	21:31:08	21:49:49	7882869	882869	44593	1121	0.311389	00:18:41	0	0	0	1	0	0	1627.99	0.0365086	-6.67e-06	1.11e-05	-1.26e-05	41248	0.925009	-0.104619	0.291765	-0.565213	0.000254768	0.0159614	0	0	0.0750269	3345.6	0	0	0.000467564	0.0216232	0.000493351	0.0222115	0.000490723	0.0221523	0	400	1000	-116.61	-117.77	2.02
2	Bojangles	Bradypus	M	2015-05-03	1	21:50:00	21:52:43	7927887	927887	6509	163	0.0452778	00:02:43	0	0	0	0	1	0	280.126	0.0430434	9.73e-05	-0.000159509	-8.13e-05	6008.84	0.9233	-0.560335	0.332577	-0.447201	0.000349405	0.0186924	0	0	0.0768422	500.089	0	0	0.000592833	0.0243482	0.00080231	0.0283251	0.000672587	0.0259343	0	400	1000	-117.17	-116.1	2.01
2	Bojangles	Bradypus	M	2015-05-03	1	21:52:41	22:04:59	7934287	934287	29338	738	0.205	00:12:18	0	0	0	1	0	0	1042.74	0.0355434	-2.92e-05	-6.42e-06	1.81e-05	26937.5	0.918209	-0.389567	-0.147301	-0.590081	0.000237125	0.0153989	0	0	0.0818549	2401.38	0	0	0.00042243	0.0205531	0.000479577	0.0218992	0.000455451	0.0213413	0	400	1000	-116.22	-115.98	2.38
2	Bojangles	Bradypus	M	2015-05-03	1	22:05:01	22:09:51	7963730	963730	11523	290	0.0805556	00:04:50	0	0	0	1	0	0	498.933	0.0433026	3.69e-05	1.86e-05	-2.45e-05	10863.4	0.942843	-0.0916068	-0.487787	-0.332722	0.000305483	0.0174781	0	0	0.0593604	683.95	0	0	0.000625269	0.0250054	0.000710682	0.0266586	0.000737995	0.0271661	0	400	1000	-116.09	-115.13	1.56
2	Bojangles	Bradypus	M	2015-05-03	1	22:09:48	22:16:36	7975144	975144	16217	408	0.113333	00:06:48	1	0	0	0	0	0	555.882	0.0342798	5.67e-05	-4.61e-05	4.43e-06	14725.4	0.908079	-0.360362	-0.488185	-0.665588	0.000192425	0.0138717	0	0	0.0919215	1490.6	0	0	0.000379836	0.0194894	0.000438402	0.0209381	0.000393221	0.0198298	0	400	1000	-115.09	-115.91	1.55
2	Bojangles	Bradypus	M	2015-05-03	1	22:16:50	22:20:11	7991892	991892	8003	201	0.0558333	00:03:21	0	0	0	1	0	0	345.715	0.0432036	-2.55e-05	-6.26e-05	4.61e-06	7720.08	0.964769	-0.673567	0.475684	0.160294	0.000286763	0.0169341	0	0	0.0357947	286.429	0	0	0.000555983	0.0235793	0.000786699	0.0280482	0.000688121	0.0262321	0	400	1000	-115.71	0	115.71
2	Bojangles	Bradypus	M	2015-05-03	1	22:21:06	22:46:14	9002106	2106	60002	1508	0.418889	00:25:08	0	0	0	1	0	0	2150.03	0.0358332	-2.91e-06	-2.32e-05	-9.24e-06	55593.9	0.92655	-0.534681	0.342602	-0.450138	0.00020278	0.0142401	0	0	0.0736025	4416.22	0	0	0.000423532	0.0205799	0.000455998	0.0213541	0.00046587	0.021584	0	400	1000	-114.21	-114.3	2.24
2	Bojangles	Bradypus	M	2015-05-03	1	22:47:20	22:52:37	9064737	64737	12634	317	0.0880556	00:05:17	0	0	0	0	0	1	548.098	0.0433862	-2.48e-05	-3.77e-05	1.13e-05	11990.5	0.949142	-0.866527	0.0394687	-0.0840925	0.000646713	0.0254305	5.8e-07	0.000761425	0.050858	642.489	5.8e-07	0.000761425	0.000859043	0.0293094	0.000854637	0.0292342	0.000913116	0.0302178	0	400	1000	-113.78	-115.41	2.96
2	Bojangles	Bradypus	M	2015-05-03	1	22:54:08	1900-01-01 04:04:08	9080968	80968	741326	-67765	-18.8236	05:10:00	0	0	0	0	0	0	23829	0.0321438	2.5e-06	2.29e-07	2.43e-07	724075	0.976731	-0.907703	-0.145213	0.306235	0.000160431	0.0126661	0	0	0.0232695	17250.2	0	0	0.000343429	0.0185318	0.000312579	0.0176799	0.00037036	0.0192447	0	400	1000	-115.51	-106.27	17.11
2	Bojangles	Bradypus	M	2015-06-03	2	04:04:56	04:18:48	9822817	822817	33125	832	0.231111	00:13:52	0	0	0	0	0	1	1346.6	0.0406532	1.56e-05	-8.45e-06	-1.26e-05	31423.9	0.948676	-0.668486	0.0356014	-0.0449414	0.000289771	0.0170227	0	0	0.0514767	1705.11	0	0	0.000495807	0.0222667	0.000676244	0.0260047	0.000656211	0.0256166	0	400	1000	-106.43	-109.48	3.27
2	Bojangles	Bradypus	M	2015-06-03	2	04:18:21	04:36:12	9854889	854889	42589	1071	0.2975	00:17:51	1	0	0	0	0	0	1519.54	0.0356801	-2.46e-05	-1.29e-05	1.77e-05	39984.7	0.938872	0.322337	-0.29015	-0.438123	0.000214893	0.0146592	0	0	0.0611276	2603.3	0	0	0.000427309	0.0206715	0.000448663	0.0211817	0.000461241	0.0214765	0	400	1000	-108.34	-109.76	1.96
2	Bojangles	Bradypus	M	2015-06-03	2	04:34:23	08:48:22	10393158	393158	606317	15239	4.23306	04:13:59	0	0	0	0	0	0	18927.8	0.0312178	3.22e-06	6.8e-07	3.62e-07	589952	0.973011	-0.911566	-0.129114	0.259667	0.000160141	0.0126547	0	0	0.0269889	16363.8	0	0	0.000313266	0.0176993	0.000320964	0.0179155	0.000336053	0.0183318	0	400	1000	-110.02	-125.57	20.35
2	Bojangles	Bradypus	M	2015-06-03	2	08:48:36	12:09:12	12000001	1	478948	12036	3.34333	03:20:36	0	0	0	0	0	0	14657	0.0306076	1.33e-06	2.17e-07	-7.77e-07	458383	0.957225	-0.856589	-0.00165148	0.025798	0.000153037	0.0123708	0	0	0.0427787	20485.3	0	0	0.000287353	0.0169515	0.000287861	0.0169665	0.000353142	0.0187921	0	400	1000	0	-111.29	127.96
2	Bojangles	Bradypus	M	2015-06-03	2	12:06:20	12:49:19	12472105	472105	102634	2579	0.716389	00:42:59	1	0	0	0	0	0	3428.79	0.0334083	-6.09e-07	3.87e-06	-4.73e-06	97591	0.950873	-0.295414	0.265931	-0.353674	0.000273671	0.016543	1.05e-07	0.000323521	0.0492201	5051.6	6.66e-08	0.000258081	0.000465074	0.0215656	0.000405457	0.020136	0.000387835	0.0196935	0	400	1000	-111.14	-107.17	5.31
2	Bojangles	Bradypus	M	2015-06-03	2	12:47:47	15:47:13	12571053	571053	428422	10766	2.99056	02:59:26	0	0	0	0	0	0	13411.8	0.0313052	1.27e-06	7.22e-07	1.33e-06	408769	0.954129	-0.832605	-0.0590421	-0.0120099	0.000152477	0.0123481	0	0	0.0458707	19652	0	0	0.000354972	0.0188407	0.000307582	0.017538	0.000304273	0.0174434	0	400	1000	-107.28	-99.11	12.18
2	Bojangles	Bradypus	M	2015-06-03	2	15:47:39	18:04:34	14000527	527	326844	8215	2.28194	02:16:55	0	0	0	0	0	0	9996.37	0.0305846	4.78e-06	-1.01e-06	-9.26e-07	319334	0.977025	-0.926533	-0.0219876	0.279211	0.00014903	0.0122078	0	0	0.0229745	7509.06	0	0	0.000289171	0.017005	0.000315014	0.0177486	0.000315132	0.017752	0	400	1000	-98.47	-111.52	13.65
2	Bojangles	Bradypus	M	2015-06-03	2	18:03:34	18:05:37	14325001	325001	4877	123	0.0341667	00:02:03	0	0	0	1	0	0	207.178	0.0424894	-1.2e-06	-7.12e-05	-6.6e-05	4559.65	0.935121	-0.738656	0.211991	-0.29133	0.000546913	0.0233862	0	0	0.0648795	316.352	0	0	0.000830609	0.0288203	0.000725763	0.02694	0.000701278	0.0264817	0	400	1000	-111.39	-111.32	1.1
2	Bojangles	Bradypus	M	2015-06-03	2	18:05:34	18:10:46	14329760	329760	12421	312	0.0866667	00:05:12	0	0	0	0	1	0	528.971	0.0425903	0.000123859	6.23e-06	-0.000119456	11468.7	0.923402	-0.576443	0.24752	-0.504865	0.000446785	0.0211373	0	0	0.0765978	951.345	0	0	0.000703801	0.0265293	0.000820997	0.028653	0.000657312	0.0256381	0	400	1000	-111.24	-109.54	2.54
2	Bojangles	Bradypus	M	2015-06-03	2	18:10:46	18:12:54	14342179	342179	5109	128	0.0355556	00:02:08	0	0	0	1	0	0	227.429	0.0445241	-0.000220625	-1.71e-05	0.000213647	4780.54	0.935893	-0.377296	0.180345	-0.354371	0.000292367	0.0170987	1.96e-06	0.00139987	0.064107	327.458	1.96e-06	0.00139987	0.000604473	0.024586	0.000834561	0.0288888	0.000798858	0.0282641	0	400	1000	-109.54	-110.62	1.11
2	Bojangles	Bradypus	M	2015-06-03	2	18:12:51	18:38:38	14347170	347170	61517	1547	0.429722	00:25:47	1	0	0	0	0	0	2244.31	0.0364834	-2.55e-06	-1.41e-06	-8.08e-06	60452.9	0.982718	0.119031	0.71307	-0.17401	0.000249764	0.0158039	6.35e-08	0.000251992	0.0312305	1921.18	6.35e-08	0.000251992	0.000436227	0.0208861	0.000545677	0.0233597	0.000484832	0.0220189	0	400	1000	-110.52	-113.35	4.01
2	Bojangles	Bradypus	M	2015-06-03	2	18:38:32	18:46:04	14408453	408453	17992	452	0.125556	00:07:32	0	0	0	1	0	0	673.974	0.0374617	-2.12e-06	-2.99e-05	2.69e-06	16599.5	0.922656	0.217063	0.0934267	-0.659672	0.000280292	0.0167419	0	0	0.077344	1391.5	0	0	0.000496125	0.0222739	0.000549279	0.0234367	0.000503819	0.0224459	0	400	1000	-113.29	-113.62	1.54
2	Bojangles	Bradypus	M	2015-06-03	2	18:46:04	19:00:05	14426443	426443	33429	841	0.233611	00:14:01	1	0	0	0	0	0	1158.74	0.0346637	-2.3e-05	8.16e-06	-2.02e-06	32057.4	0.958998	0.253004	0.360987	-0.309244	0.000208375	0.0144352	0	0	0.0411852	1376.74	0	0	0.000419037	0.0204704	0.000392116	0.0198019	0.000455416	0.0213405	0	400	1000	-113.62	-114.98	1.95
2	Bojangles	Bradypus	M	2015-06-03	2	19:00:23	19:06:02	14460620	460620	13465	339	0.0941667	00:05:39	1	0	0	0	0	0	437.104	0.0324646	2.08e-05	-5.57e-05	2.15e-05	12538.2	0.931238	-0.626624	-0.604986	-0.29995	0.000180059	0.0134186	0	0	0.0687621	925.812	0	0	0.0003603	0.0189816	0.000349837	0.0187039	0.000362639	0.0190431	0	400	1000	-114.98	-115.88	2.04
2	Bojangles	Bradypus	M	2015-06-03	2	19:05:53	19:13:08	14473735	473735	17296	435	0.120833	00:07:15	0	0	0	1	0	0	641.152	0.0370715	-2.29e-05	9.58e-05	2.16e-05	16567.4	0.957931	-0.405037	-0.633443	-0.264784	0.00021931	0.0148091	0	0	0.0421798	729.499	0	0	0.000456336	0.021362	0.000506943	0.0225154	0.000487025	0.0220686	0	400	1000	-116.51	-117.39	2.15
2	Bojangles	Bradypus	M	2015-06-03	2	19:13:10	19:26:12	14491145	491145	31108	782	0.217222	00:13:02	1	0	0	0	0	0	1189.23	0.0382304	-2.53e-06	5.95e-06	2.82e-05	30056.9	0.966241	-0.616314	-0.718848	0.0425892	0.000237101	0.0153981	0	0	0.033759	1050.14	0	0	0.000477529	0.0218524	0.0005685	0.0238432	0.000486547	0.0220578	0	400	1000	-117.26	-118.98	3.47
2	Bojangles	Bradypus	M	2015-06-03	2	19:26:06	19:36:19	14522019	522019	24376	613	0.170278	00:10:13	0	0	0	1	0	0	941.473	0.0386245	2.49e-05	5.62e-05	1.32e-05	22834.3	0.936792	-0.678589	0.300721	-0.316907	0.000718109	0.0267976	6.21e-07	0.000788031	0.0633382	1543.87	6.21e-07	0.000788031	0.000662019	0.0257297	0.0006814	0.0261036	0.000802624	0.0283306	0	400	1000	-119.44	-116.72	3.08
2	Bojangles	Bradypus	M	2015-06-03	2	19:36:07	19:37:58	14545928	545928	4413	111	0.0308333	00:01:51	1	0	0	0	0	0	158.932	0.0360226	0.000240322	0.000173145	0.000192014	4300.66	0.974764	-0.26446	0.923397	-0.151679	0.000197825	0.014065	0	0	0.0263473	116.244	0	0	0.000429349	0.0207207	0.000445728	0.0211123	0.000463878	0.0215378	0	400	1000	-117.31	-117.76	1.4
2	Bojangles	Bradypus	M	2015-06-03	2	19:38:07	19:45:25	14550687	550687	17412	438	0.121667	00:07:18	0	0	0	1	0	0	675.139	0.0387766	1.38e-05	-6.63e-05	-1.42e-05	16502.3	0.947811	-0.434828	-0.13214	-0.325831	0.000272508	0.0165078	0	0	0.0532259	926.715	0	0	0.000501532	0.0223949	0.000603796	0.0245723	0.000551788	0.0234902	0	400	1000	-117.83	-121.04	3.85
2	Bojangles	Bradypus	M	2015-06-03	2	19:45:22	19:49:04	14567981	567981	8823	222	0.0616667	00:03:42	1	0	0	0	0	0	335.39	0.0380175	2.26e-05	-1.38e-06	-7.49e-05	8696.55	0.98578	-0.498214	-0.815586	0.153314	0.000233874	0.0152929	0	0	0.0142673	125.866	0	0	0.000511057	0.0226066	0.00051424	0.0226768	0.000485209	0.0220275	0	400	1000	-120.72	-120.71	0.91
2	Bojangles	Bradypus	M	2015-06-03	2	19:49:18	20:13:28	14577382	577382	57687	1450	0.402778	00:24:10	0	0	0	1	0	0	2206.63	0.0382524	-1.41e-05	4.23e-05	1.97e-05	54415	0.943297	-0.565812	0.36011	-0.276856	0.000258589	0.0160807	0	0	0.0567513	3273.76	0	0	0.000453598	0.0212978	0.000578263	0.0240471	0.000559971	0.0236637	0	400	1000	-120.64	-121.48	2.7
2	Bojangles	Bradypus	M	2015-06-03	2	20:13:29	20:17:08	14635107	635107	8707	219	0.0608333	00:03:39	1	0	0	0	0	0	399.017	0.0458324	8.78e-05	-0.000186204	2.57e-05	8506.21	0.977052	0.874077	-0.0543957	-0.271664	0.000460098	0.0214499	0	0	0.0229728	200.001	0	0	0.000640862	0.0253153	0.00124863	0.035336	0.000516324	0.0227228	0	400	1000	-121.49	-122.07	1.7
2	Bojangles	Bradypus	M	2015-06-03	2	20:16:59	20:25:24	14643464	643464	20081	505	0.140278	00:08:25	0	0	0	1	0	0	757.016	0.0377	-0.000142168	1.45e-05	-5.36e-05	18755	0.934014	-0.37888	-0.420468	-0.43034	0.000225842	0.015028	0	0	0.0659942	1325.16	0	0	0.000446079	0.0211206	0.000540477	0.0232482	0.00050934	0.0225686	0	400	1000	-122.66	-122.98	1.82
2	Bojangles	Bradypus	M	2015-06-03	2	20:25:09	20:31:46	14662963	662963	15787	397	0.110278	00:06:37	1	0	0	0	0	0	547.001	0.034651	2.09e-05	5.56e-05	3.65e-05	15583.2	0.987154	-0.451193	0.843877	0.0872879	0.000197419	0.0140506	0	0	0.0140647	222.025	0	0	0.000366474	0.0191435	0.000408912	0.0202216	0.00046666	0.0216023	0	400	1000	-122.24	-123.41	1.53
2	Bojangles	Bradypus	M	2015-06-03	2	20:31:49	20:35:54	14678864	678864	9751	245	0.0680556	00:04:05	1	0	0	0	0	0	313.985	0.0322036	-5.17e-05	-9.34e-05	-2.97e-05	9105.52	0.9339	-0.608603	-0.617483	-0.303699	0.000166867	0.0129177	0	0	0.0661003	644.478	0	0	0.00033446	0.0182883	0.000367538	0.0191713	0.000364133	0.0190823	0	400	1000	-123.44	-123.86	1.2
2	Bojangles	Bradypus	M	2015-06-03	2	20:35:51	20:42:10	14688497	688497	15091	379	0.105278	00:06:19	0	0	0	1	0	0	562.799	0.0372962	3.14e-05	5.27e-05	-1.02e-05	14079.6	0.93304	0.110346	-0.375161	-0.576927	0.000233026	0.0152652	0	0	0.0669602	1010.43	0	0	0.000479642	0.0219007	0.000510317	0.0225902	0.000495659	0.0222634	0	400	1000	-123.96	-124.39	1.72
2	Bojangles	Bradypus	M	2015-06-03	2	20:42:05	20:55:04	14703354	703354	30992	779	0.216389	00:12:59	1	0	0	0	0	0	1101.72	0.0355498	1.86e-05	5.5e-05	-2.54e-06	30136.4	0.972426	-0.44294	0.844387	-0.011297	0.000218246	0.0147732	0	0	0.0296111	917.678	0	0	0.00041308	0.0203244	0.00047919	0.0218904	0.000435335	0.0208647	0	400	1000	-124.37	-126	2.92
2	Bojangles	Bradypus	M	2015-06-03	2	20:54:56	20:59:25	14734054	734054	10680	269	0.0747222	00:04:29	0	0	0	0	1	0	413.168	0.0386898	-9.83e-07	1.37e-05	-5.09e-05	9956.04	0.932301	-0.724294	0.156497	-0.357083	0.000278662	0.0166932	0	0	0.0676989	722.956	0	0	0.000498249	0.0223215	0.000605265	0.0246021	0.000526346	0.0229422	0	400	1000	-126.54	-125.1	2.06
2	Bojangles	Bradypus	M	2015-06-03	2	20:59:38	22:17:10	14745241	745241	185067	4652	1.29222	01:17:32	0	0	0	0	0	0	5599.79	0.0302583	2.63e-06	3.48e-07	2.07e-06	179864	0.971891	-0.929871	-0.182416	0.189744	0.000142748	0.0119477	0	0	0.0281088	5201.98	0	0	0.000283416	0.016835	0.00029195	0.0170865	0.000318766	0.017854	0	400	1000	-124.8	-123.06	3.91
2	Bojangles	Bradypus	M	2015-06-03	2	22:17:14	22:20:35	14930463	930463	8007	201	0.0558333	00:03:21	0	0	0	1	0	0	267.769	0.033446	5.18e-06	5.82e-06	-1.49e-05	7740.52	0.96684	-0.932636	-0.0352898	0.0903856	0.000177693	0.0133301	0	0	0.0331604	265.482	0	0	0.000254783	0.0159619	0.000408507	0.0202116	0.000479987	0.0219086	0	400	1000	-123.29	-122.19	1.45
2	Bojangles	Bradypus	M	2015-06-03	2	22:20:37	22:58:24	15438567	438567	90199	2267	0.629722	00:37:47	0	0	0	0	0	0	2627.96	0.0291355	1.05e-05	-1.45e-06	1.02e-06	87459.4	0.969638	-0.944783	-0.103661	0.191123	0.000147695	0.012153	0	0	0.0303617	2738.56	0	0	0.000249118	0.0157835	0.000287938	0.0169687	0.000298516	0.0172776	0	400	1000	-122.17	-119.38	5.27
2	Bojangles	Bradypus	M	2015-06-03	2	22:58:18	22:59:53	15528542	528542	3779	95	0.0263889	00:01:35	0	0	0	1	0	0	134.447	0.0355868	-1.71e-05	-5.29e-05	-4.65e-06	3646.19	0.96511	-0.926151	0.0111114	0.0905886	0.00021086	0.014521	0	0	0.0348897	131.813	0	0	0.000334611	0.0182924	0.00049539	0.0222574	0.000520204	0.022808	0	400	1000	-119.48	-118.47	1.41
2	Bojangles	Bradypus	M	2015-06-03	2	22:59:42	23:37:19	15531875	531875	89754	2257	0.626944	00:37:37	0	0	0	0	0	0	2791.72	0.0311044	1.48e-06	2.09e-06	2.9e-06	87318.1	0.972871	-0.915122	-0.145576	0.239688	0.000159446	0.0126272	0	0	0.0271286	2434.87	0	0	0.000303796	0.0174297	0.000312239	0.0176703	0.000348058	0.0186563	0	400	1000	-118.57	-122.8	6.57
2	Bojangles	Bradypus	M	2015-06-03	2	23:36:56	23:41:02	15620739	620739	9777	246	0.0683333	00:04:06	0	0	0	1	0	0	416.333	0.0425873	-2.13e-05	0.000105663	-0.000166074	9417.14	0.963291	-0.871533	0.0876285	0.143772	0.000412562	0.0203116	0	0	0.0367087	358.864	0	0	0.000431242	0.0207664	0.00079066	0.0281187	0.000904289	0.0300714	0	400	1000	-122.75	-122.29	1.53
2	Bojangles	Bradypus	M	2015-06-03	2	23:41:04	1900-01-01 02:16:04	15630601	630601	368855	-77131	-21.4253	02:35:00	0	0	0	0	0	0	11110.7	0.0301222	6.28e-06	-6.29e-07	2.07e-06	357377	0.968886	-0.93978	-0.0977277	0.204789	0.000153536	0.012391	0	0	0.0311144	11476.7	0	0	0.000272912	0.01652	0.000306199	0.0174986	0.000319722	0.0178808	0	400	1000	-122.35	-113.49	12.19
2	Bojangles	Bradypus	M	2015-07-03	3	02:15:46	04:15:53	17000001	1	286843	7207	2.00194	02:00:07	0	0	0	0	0	0	9296.88	0.0324202	3.09e-06	-1.15e-06	1.09e-06	277392	0.967324	-0.898745	-0.00882424	0.247711	0.000169574	0.0130221	0	0	0.0326758	9370.18	0	0	0.000348047	0.018656	0.000336636	0.0183476	0.00037095	0.0192601	0	400	1000	0	-115.85	118.27
2	Bojangles	Bradypus	M	2015-07-03	3	04:16:26	04:26:00	17288134	288134	22856	574	0.159444	00:09:34	0	0	0	1	0	0	863.659	0.0377886	1.75e-05	3.98e-05	2.55e-05	21331.5	0.933339	-0.490073	0.49273	-0.429723	0.000265323	0.0162887	0	0	0.0666606	1523.53	0	0	0.000497682	0.0223088	0.000528991	0.0229998	0.000531266	0.0230492	0	400	1000	-115.9	-117.98	3.22
2	Bojangles	Bradypus	M	2015-07-03	3	04:26:08	04:48:14	17311304	311304	52804	1326	0.368333	00:22:06	1	0	0	0	0	0	1816.36	0.0343988	6.8e-06	1.98e-05	1.81e-05	49572.8	0.938825	0.00659371	0.657291	-0.614659	0.000195939	0.0139978	0	0	0.0611944	3231.25	0	0	0.00036085	0.018996	0.000405343	0.0201331	0.000454386	0.0213163	0	400	1000	-118.19	-122.3	5.78
2	Bojangles	Bradypus	M	2015-07-03	3	04:48:02	04:53:38	17363612	363612	13377	336	0.0933333	00:05:36	0	0	0	1	0	0	542.451	0.0405541	-5.36e-05	-3.18e-06	4.41e-05	12535.1	0.937132	-0.788725	0.0511567	-0.222912	0.000306709	0.0175131	0	0	0.0628676	840.917	0	0	0.000502865	0.0224246	0.000753905	0.0274573	0.000600879	0.0245128	0	400	1000	-122.18	-124.25	3.06
2	Bojangles	Bradypus	M	2015-07-03	3	04:53:46	09:14:21	17377305	377305	622316	15635	4.34306	04:20:35	0	0	0	0	0	0	20573.7	0.03306	1.93e-06	-1.85e-07	3.18e-06	604503	0.971377	-0.899862	0.00046471	0.352938	0.0001744	0.0132061	0	0	0.0286228	17812.4	0	0	0.000364585	0.0190941	0.000334007	0.0182759	0.000399447	0.0199862	0	400	1000	-124.04	-138.82	19.06
2	Bojangles	Bradypus	M	2015-07-03	3	09:14:44	12:16:37	19000527	527	434212	10913	3.03139	03:01:53	0	0	0	0	0	0	14157	0.0326039	-4.11e-07	-4.11e-07	2.71e-06	420241	0.967828	-0.833374	0.0617915	0.480422	0.000175529	0.0132488	0	0	0.0321724	13969.6	0	0	0.000385721	0.0196398	0.000342523	0.0185074	0.000342192	0.0184984	0	400	1000	-139.33	-125.25	15.53
2	Bojangles	Bradypus	M	2015-07-03	3	12:16:12	12:39:58	19433725	433725	56742	1426	0.396111	00:23:46	1	0	0	0	0	0	1892.89	0.0333602	3.81e-06	3.32e-06	-9.12e-06	52625.1	0.927462	-0.632597	0.196382	-0.478513	0.000180792	0.0134459	0	0	0.0725376	4115.86	0	0	0.000363821	0.0190741	0.000340943	0.0184646	0.000422368	0.0205516	0	400	1000	-125.47	-120.99	5
2	Bojangles	Bradypus	M	2015-07-03	3	12:40:12	12:46:04	19491040	491040	13996	352	0.0977778	00:05:52	1	0	0	0	0	0	448.749	0.032065	1.22e-05	2.93e-06	-1.4e-05	13047.5	0.932297	-0.415603	0.671614	-0.489712	0.000165621	0.0128694	0	0	0.0677031	947.505	0	0	0.000340925	0.0184641	0.000342844	0.018516	0.000347484	0.0186409	0	400	1000	-121	-120.68	2.14
2	Bojangles	Bradypus	M	2015-07-03	3	12:56:24	12:58:07	19529675	529675	4099	103	0.0286111	00:01:43	0	0	0	1	0	0	151.439	0.0369544	9.29e-05	-0.000167169	-2.7e-05	3871.47	0.944722	0.0993946	-0.152374	-0.564393	0.000227817	0.0150936	0	0	0.0552784	226.531	0	0	0.000466238	0.0215926	0.000485183	0.0220269	0.000489175	0.0221173	0	400	1000	-119.7	-119.38	1.29
2	Bojangles	Bradypus	M	2015-07-03	3	12:58:07	13:13:54	19533772	533772	37694	947	0.263056	00:15:47	1	0	0	0	0	0	1228.86	0.0326018	-1.64e-05	1.79e-06	5.31e-07	37125	0.984932	0.208874	-0.917811	-0.207027	0.000174402	0.0132061	0	0	0.0222736	839.56	0	0	0.000315583	0.0177647	0.000407441	0.0201852	0.000350086	0.0187106	0	400	1000	-119.38	-117.1	3.51
2	Bojangles	Bradypus	M	2015-07-03	3	13:14:15	13:56:06	19572283	572283	99968	2511	0.6975	00:41:51	0	0	0	1	0	0	3584.97	0.0358615	-4.25e-06	-4.79e-06	6.15e-06	94162.7	0.941938	-0.390562	0.00599207	-0.408954	0.000240577	0.0155106	0	0	0.0581445	5812.53	0	0	0.000407854	0.0201954	0.000494018	0.0222265	0.000505492	0.0224831	0	400	1000	-116.79	-111.07	6.54
2	Bojangles	Bradypus	M	2015-07-03	3	13:55:53	14:02:17	19671703	671703	15297	384	0.106667	00:06:24	1	0	0	0	0	0	578.023	0.0377891	-6.11e-06	-1.1e-06	-4.66e-06	14899.7	0.974089	-0.520981	-0.705445	0.415206	0.000217007	0.0147312	0	0	0.0259115	396.342	0	0	0.000439776	0.0209708	0.000496757	0.022288	0.000542373	0.0232889	0	400	1000	-111.08	-111.23	1.25
2	Bojangles	Bradypus	M	2015-07-03	3	14:02:03	14:04:48	19686452	686452	6557	165	0.0458333	00:02:45	0	0	0	1	0	0	212.271	0.0323781	-2.57e-05	5.92e-05	-2.43e-05	6240.56	0.951886	-0.842934	-0.118405	-0.0844887	0.000175807	0.0132592	0	0	0.048114	315.435	0	0	0.000313629	0.0177096	0.000342229	0.0184994	0.000403636	0.0200907	0	400	1000	-111.55	-110.84	1.42
2	Bojangles	Bradypus	M	2015-07-03	3	14:02:03	14:37:04	19686452	686452	83580	2101	0.583611	00:35:01	1	0	0	0	0	0	2710.42	0.0324294	-5.59e-06	4.48e-06	1.22e-05	80405.1	0.962025	-0.853303	-0.0228768	0.306456	0.000167553	0.0129442	0	0	0.0379752	3173.93	0	0	0.000346627	0.0186179	0.000342371	0.0185033	0.000365283	0.0191124	0	400	1000	-111.55	-108.62	4.39
2	Bojangles	Bradypus	M	2015-07-03	3	14:36:06	15:07:47	19767716	767716	75659	1901	0.528056	00:31:41	0	0	0	1	0	0	2814.3	0.0371977	-5.81e-08	1.63e-06	6.52e-07	71397.4	0.943687	-0.384235	0.058885	-0.447462	0.000254386	0.0159495	0	0	0.0576775	4363.76	0	0	0.000450049	0.0212144	0.000553774	0.0235324	0.000529079	0.0230017	0	400	1000	-108.59	-107.11	4.15
2	Bojangles	Bradypus	M	2015-07-03	3	15:07:49	16:13:08	19843435	843435	155917	3919	1.08861	01:05:19	0	0	0	0	0	0	5179.55	0.0332201	4.15e-07	-9.79e-07	3.97e-06	150481	0.965143	-0.830211	-0.0332793	0.435198	0.00018658	0.0136594	0	0	0.0348569	5434.75	0	0	0.000347352	0.0186374	0.00035901	0.0189475	0.000421005	0.0205184	0	400	1000	-106.95	-109.57	5.91
2	Bojangles	Bradypus	M	2015-07-03	3	16:13:37	18:14:39	21000527	527	288949	7262	2.01722	02:01:02	0	0	0	0	0	0	9564.59	0.0331014	-1.9e-06	2.04e-07	-1.48e-06	279785	0.968289	-0.776653	-0.0599862	0.569286	0.000186375	0.0136519	0	0	0.0317114	9162.95	0	0	0.000319491	0.0178743	0.000332237	0.0182274	0.000463667	0.0215329	0	400	1000	-109.21	-111.27	5.85
2	Bojangles	Bradypus	M	2015-07-03	3	18:13:49	18:38:35	21287488	287488	59133	1486	0.412778	00:24:46	0	0	0	1	0	0	2243.89	0.0379471	9.12e-06	-5.93e-06	-1.57e-05	55748.4	0.942779	-0.606182	-0.175118	-0.272752	0.000283686	0.016843	0	0	0.057493	3399.67	0	0	0.000466804	0.0216056	0.000562718	0.0237217	0.000556694	0.0235944	0	400	1000	-111.65	-113.46	3.21
2	Bojangles	Bradypus	M	2015-07-03	3	18:38:35	18:48:29	21346619	346619	23609	594	0.165	00:09:54	1	0	0	0	0	0	828.715	0.0351032	1.64e-05	-2.88e-05	3.07e-06	21834.3	0.924867	0.0308423	0.177467	-0.865383	0.000205784	0.0143452	0	0	0.0751332	1773.74	0	0	0.000375756	0.0193844	0.000473638	0.0217632	0.000433772	0.0208272	0	400	1000	-113.46	-116.11	4.66
2	Bojangles	Bradypus	M	2015-07-03	3	18:48:23	18:54:10	21370004	370004	13810	347	0.0963889	00:05:47	0	0	0	1	0	0	591.382	0.0428258	-6.1e-05	-4.23e-06	2.15e-05	12748	0.923169	-0.554329	0.00381053	-0.546946	0.000455096	0.021333	0	0	0.0768305	1060.95	0	0	0.000726853	0.0269602	0.000725651	0.0269379	0.000763397	0.0276296	0	400	1000	-116.26	-117.89	2.28
2	Bojangles	Bradypus	M	2015-07-03	3	18:54:19	18:59:27	21384146	384146	12251	308	0.0855556	00:05:08	1	0	0	0	0	0	454.596	0.0371099	3.82e-05	3.45e-05	1.33e-05	12169.7	0.993446	-0.258649	0.895991	-0.0619827	0.000224908	0.0149969	0	0	0.023161	283.722	0	0	0.000433474	0.02082	0.000500518	0.0223723	0.000508929	0.0225594	0	400	1000	-117.98	-118.12	2.02
2	Bojangles	Bradypus	M	2015-07-03	3	18:59:46	19:04:47	21397187	397187	11982	301	0.0836111	00:05:01	0	0	0	0	1	0	495.973	0.0413966	6.52e-05	-2.96e-05	-1.86e-05	11107.3	0.927078	-0.462971	0.0914435	-0.55365	0.000372171	0.0192917	0	0	0.0729221	873.68	0	0	0.000576087	0.0240018	0.000794675	0.02819	0.000642843	0.0253544	0	400	1000	-118.18	-116.61	2.42
2	Bojangles	Bradypus	M	2015-07-03	3	19:04:41	19:19:24	21408932	408932	35120	883	0.245278	00:14:43	0	0	0	1	0	0	1402.57	0.0399376	-9.5e-06	-2.53e-05	-6.87e-06	33020.3	0.940241	-0.238182	0.323785	-0.454124	0.000261319	0.0161654	2.09e-08	0.000144414	0.0605637	2126.94	2.78e-08	0.000166755	0.000540941	0.0232581	0.00057871	0.0240564	0.00060811	0.0246599	0	400	1000	-116.36	-123.81	7.49
2	Bojangles	Bradypus	M	2015-07-03	3	19:19:24	19:25:30	21444050	444050	14566	366	0.101667	00:06:06	1	0	0	0	0	0	510.253	0.0350328	1.02e-05	-6.92e-06	-2.14e-05	14068	0.96588	-0.427253	-0.806216	-0.0843862	0.000219551	0.0148172	0	0	0.0341199	496.957	0	0	0.000447231	0.0211478	0.000369438	0.0192208	0.000485214	0.0220276	0	400	1000	-123.81	-125.08	2.07
2	Bojangles	Bradypus	M	2015-07-03	3	19:25:41	19:42:50	21459082	459082	40922	1029	0.285833	00:17:09	0	0	0	1	0	0	1461.96	0.0357264	5.78e-06	4.97e-05	1.08e-05	38620.7	0.943788	0.142386	0.344466	-0.646117	0.000206023	0.0143535	0	0	0.05673	2321.45	0	0	0.000398914	0.0199728	0.000458081	0.0214028	0.000463343	0.0215254	0	400	1000	-124.89	-127.39	3.85
2	Bojangles	Bradypus	M	2015-07-03	3	19:42:50	19:51:01	21500002	500002	19529	491	0.136389	00:08:11	0	0	0	0	1	0	778.559	0.0398688	-5.71e-05	-4.42e-05	-1.48e-06	18181.1	0.931025	-0.429242	0.241931	-0.500782	0.000261393	0.0161677	0	0	0.0697349	1361.78	0	0	0.000483693	0.021993	0.000630517	0.0251101	0.000596774	0.024429	0	400	1000	-127.39	-125.33	2.64
2	Bojangles	Bradypus	M	2015-07-03	3	19:50:29	20:15:06	21518252	518252	58780	1477	0.410278	00:24:37	0	0	0	1	0	0	2033.18	0.0345902	5.52e-06	1.43e-06	-7.12e-06	55497	0.944164	-0.198412	-0.555938	-0.470255	0.000198456	0.0140874	0	0	0.055941	3288.15	0	0	0.000366126	0.0191344	0.000416209	0.0204012	0.000459472	0.0214353	0	400	1000	-125.31	-126.92	3.48
2	Bojangles	Bradypus	M	2015-07-03	3	20:15:11	20:22:16	21577208	577208	16923	425	0.118056	00:07:05	1	0	0	0	0	0	571.712	0.0337851	-1.57e-05	-3.39e-05	-2.89e-05	15580	0.920695	-0.755888	0.155196	-0.46936	0.000189114	0.0137519	0	0	0.0793045	1341.99	0	0	0.000362085	0.0190285	0.000362373	0.0190361	0.000453872	0.0213043	0	400	1000	-126.47	-126.23	2.19
2	Bojangles	Bradypus	M	2015-07-03	3	20:22:20	20:29:48	21594308	594308	17813	448	0.124444	00:07:28	0	0	0	1	0	0	680.233	0.0381896	1.2e-05	4.38e-05	1.61e-05	16380.7	0.919646	-0.470271	-0.0235276	-0.656654	0.00024521	0.0156592	0	0	0.0803545	1431.27	0	0	0.000472916	0.0217466	0.000574811	0.0239752	0.00056242	0.0237154	0	400	1000	-126.25	-126.13	1.91
2	Bojangles	Bradypus	M	2015-07-03	3	20:29:35	20:31:44	21611585	611585	5167	129	0.0358333	00:02:09	1	0	0	0	0	0	179.138	0.0346764	-1.59e-05	0.000123724	8.16e-05	4963.04	0.960713	-0.0340267	0.79734	-0.490073	0.000205766	0.0143446	0	0	0.039287	202.957	0	0	0.000360776	0.0189941	0.00046054	0.0214602	0.000429302	0.0207196	0	400	1000	-126.04	-127.19	1.27
2	Bojangles	Bradypus	M	2015-07-03	3	20:31:44	20:36:53	21616750	616750	12292	309	0.0858333	00:05:09	0	0	0	1	0	0	461.32	0.0375331	9.57e-06	-4.49e-05	-1.25e-05	11307.9	0.920014	-0.390216	-0.0324157	-0.73439	0.000261759	0.016179	0	0	0.0799858	983.106	0	0	0.000486394	0.0220543	0.000526538	0.0229464	0.000497975	0.0223153	0	400	1000	-127.19	-126.55	1.84
2	Bojangles	Bradypus	M	2015-07-03	3	20:36:49	20:39:39	21628862	628862	6771	170	0.0472222	00:02:50	1	0	0	0	0	0	234.545	0.0346448	-3.56e-05	9.44e-05	0.000174	6441.31	0.951449	-0.606564	0.714777	-0.130673	0.000227624	0.0150872	0	0	0.048551	328.69	0	0	0.000432782	0.0208034	0.000404833	0.0201205	0.000422901	0.0205645	0	400	1000	-126.98	-126.8	1.25
2	Bojangles	Bradypus	M	2015-07-03	3	20:39:48	20:47:20	21635987	635987	17992	452	0.125556	00:07:32	0	0	0	1	0	0	664.825	0.0369532	-9.06e-06	-8.56e-05	-2.67e-05	16875	0.937969	-0.711681	0.0621144	-0.300781	0.000326647	0.0180734	0	0	0.0620311	1116	0	0	0.000495487	0.0222595	0.000510238	0.0225884	0.000532832	0.0230832	0	400	1000	-126.66	-127.91	2.24
2	Bojangles	Bradypus	M	2015-07-03	3	20:47:24	20:51:26	21654155	654155	9620	242	0.0672222	00:04:02	1	0	0	0	0	0	317.687	0.033027	2.89e-05	6.14e-05	9.06e-06	9125.97	0.948744	-0.907925	0.0256034	-0.253447	0.000250587	0.01583	0	0	0.051256	493.031	0	0	0.000437113	0.0209072	0.000380589	0.0195087	0.000373889	0.0193362	0	400	1000	-127.93	-128.19	2.3
2	Bojangles	Bradypus	M	2015-07-03	3	20:51:35	21:30:23	21664129	664129	92623	2328	0.646667	00:38:48	0	0	0	1	0	0	3717.6	0.0401373	2.71e-06	-8.96e-06	2.5e-06	87239	0.941882	-0.690301	-0.0352208	-0.178428	0.000322811	0.0179669	1.48e-07	0.0003842	0.0597842	5537.33	1.61e-07	0.000400985	0.000543764	0.0233187	0.000661221	0.0257142	0.000648946	0.0254744	0	400	1000	-128.73	-131.9	5.49
2	Bojangles	Bradypus	M	2015-07-03	3	21:30:38	21:51:17	21757367	757367	49294	1239	0.344167	00:20:39	0	0	0	0	1	0	2387.35	0.0484317	-3.95e-06	-7.29e-06	-4.15e-06	45551.2	0.924091	-0.69206	0.0638096	-0.461223	0.000424295	0.0205984	1.63e-07	0.000404282	0.0759086	3741.76	1.63e-07	0.000404282	0.000595203	0.0243968	0.0012413	0.0352321	0.000876436	0.0296047	0	400	1000	-131.66	-110.98	20.82
2	Bojangles	Bradypus	M	2015-07-03	3	21:51:13	23:52:13	21806484	806484	62228	1564	0.434444	02:01:00	0	0	0	1	0	0	3144.51	0.0505328	1.29e-05	2.7e-06	-8.47e-06	57309.8	0.92098	-0.395699	0.0726407	-0.606851	0.000584287	0.024172	5.47e-06	0.00233863	0.0790264	4917.57	4.56e-06	0.00213426	0.000908986	0.0301494	0.0015887	0.0398585	0.000959151	0.0309702	0	400	1000	-111.22	-113.08	4.3
2	Bojangles	Bradypus	M	2015-07-03	3	22:17:17	22:27:27	21868710	868710	24298	610	0.169444	00:10:10	0	0	0	0	1	0	1328.57	0.0546805	-8.94e-06	-6.42e-06	2.51e-05	22284.4	0.917168	-0.425776	0.0115652	-0.684306	0.000662316	0.0257355	0	0	0.0828324	2012.58	0	0	0.00109637	0.0331114	0.00164931	0.0406117	0.00091973	0.0303271	0	400	1000	-113.08	-101.11	11.98
2	Bojangles	Bradypus	M	2015-07-03	3	22:27:27	22:43:20	21893006	893006	37932	953	0.264722	00:15:53	0	0	0	1	0	0	2177.49	0.0574065	-8.52e-06	-8.26e-06	-4.13e-06	35744.6	0.94236	-0.506905	-0.0109362	-0.244975	0.000898385	0.0299731	5.18e-05	0.00719636	0.0578205	2193.19	3.57e-05	0.00597519	0.00111421	0.0333797	0.00272549	0.0522062	0.00135565	0.0368191	0	400	1000	-101.11	-102.71	3.29
2	Bojangles	Bradypus	M	2015-07-03	3	22:43:15	22:45:23	21930761	930761	5071	128	0.0355556	00:02:08	0	0	0	0	0	1	268.213	0.052902	1.35e-06	0.000303177	-0.000151878	4745.01	0.935899	-0.691224	-0.323586	-0.204832	0.000685664	0.0261852	0	0	0.064101	324.992	0	0	0.00112777	0.0335822	0.0016355	0.0404413	0.000968713	0.0311242	0	400	1000	-102.64	-104.85	3.01
2	Bojangles	Bradypus	M	2015-07-03	3	22:44:45	23:11:54	21934335	934335	64805	1629	0.4525	00:27:09	0	0	0	1	0	0	3353.37	0.0517463	1.7e-06	6.02e-06	-4.35e-06	60229.1	0.929403	-0.487279	0.124093	-0.507153	0.000582334	0.0241316	9e-07	0.000948895	0.0711405	4610.19	9e-07	0.000948895	0.000967901	0.0311111	0.00132339	0.0363784	0.00110587	0.0332547	0	400	1000	-104.88	-96.05	10.54
2	Bojangles	Bradypus	M	2015-07-03	3	23:12:29	1900-01-01 00:10:29	23000527	527	139475	-82895	-23.0264	00:58:00	0	0	0	1	0	0	6609.88	0.0473915	1.58e-06	-1.86e-07	2.33e-06	130774	0.937619	-0.363365	-0.0565633	-0.43023	0.000460696	0.0214638	8.52e-07	0.000923289	0.0623879	8701.49	8.52e-07	0.000923289	0.000761098	0.027588	0.0010889	0.0329984	0.000934331	0.0305668	0	400	1000	-96.2	-92.68	5.57
2	Bojangles	Bradypus	M	2015-08-03	4	00:10:54	06:10:52	23140000	140000	859475	21598	5.99944	05:59:58	0	0	0	0	0	0	27294.6	0.0317573	-7.87e-07	9.86e-07	-4.78e-07	830057	0.965774	-0.824468	0.278716	0.399976	0.000174283	0.0132016	0	0	0.0342262	29416.6	0	0	0.000375737	0.0193839	0.00029043	0.017042	0.00036641	0.0191418	0	400	1000	-92.68	-87.8	18.07
2	Bojangles	Bradypus	M	2015-08-03	4	06:11:31	08:06:38	25001053	1053	274739	6907	1.91861	01:55:07	0	0	0	0	0	0	11390.9	0.0414609	6.93e-07	-5.91e-06	-1.07e-06	265887	0.967784	-0.844393	0.214492	0.390986	0.000306515	0.0175076	4.84e-07	0.000695919	0.0322155	8850.83	4.84e-07	0.000695919	0.000651354	0.0255216	0.000813108	0.028515	0.000646095	0.0254184	0	400	1000	-88.63	-97.6	10.79
2	Bojangles	Bradypus	M	2015-08-03	4	08:06:11	08:14:21	25274737	274737	19476	490	0.136111	00:08:10	0	0	0	1	0	0	895.561	0.0459851	2.27e-05	-1.99e-05	-8.76e-06	17966.9	0.922562	-0.700487	-0.15532	-0.532357	0.000402108	0.0200526	3.38e-07	0.000581786	0.0774378	1508.1	3.38e-07	0.000581786	0.000570192	0.0238787	0.00114759	0.0338761	0.000994464	0.0315351	0	400	1000	-97.72	-97.25	2.41
2	Bojangles	Bradypus	M	2015-08-03	4	08:14:21	08:27:22	25294211	294211	31054	781	0.216944	00:13:01	1	0	0	0	0	0	1278	0.0411555	-2.44e-06	-1.86e-05	6.23e-06	29061.5	0.935868	-0.535897	-0.644463	-0.403902	0.000321857	0.0179404	4.48e-07	0.000669431	0.064132	1991.49	4.48e-07	0.000669431	0.000495852	0.0222677	0.000763052	0.0276234	0.000874348	0.0295694	0	400	1000	-97.25	-99.52	2.89
2	Bojangles	Bradypus	M	2015-08-03	4	08:26:55	08:35:05	25324211	324211	19475	490	0.136111	00:08:10	0	0	0	1	0	0	940.948	0.0483182	-5.31e-05	4.14e-05	3.57e-05	18575.2	0.953848	-0.664151	-0.473951	0.0154046	0.00060056	0.0245063	5.39e-07	0.000734221	0.0482007	938.66	5.39e-07	0.000734221	0.000729087	0.0270016	0.00166213	0.0407693	0.0010846	0.0329333	0	400	1000	-98.38	-99.94	2.29
2	Bojangles	Bradypus	M	2015-08-03	4	08:34:52	09:41:01	25343158	343158	157897	3969	1.1025	01:06:09	1	0	0	0	0	0	5710.19	0.0361642	-5.69e-07	1.21e-06	3.87e-08	146751	0.929413	-0.625843	-0.342886	-0.516366	0.00023797	0.0154263	9.43e-08	0.000307114	0.0705873	11145.5	9.43e-08	0.000307114	0.000394321	0.0198575	0.000541061	0.0232607	0.000554451	0.0235468	0	400	1000	-99.57	-101.96	4.96
2	Bojangles	Bradypus	M	2015-08-03	4	09:41:14	10:39:39	25501579	501579	139475	3505	0.973611	00:58:25	0	0	0	1	0	0	5649.13	0.0405031	5.69e-06	7.28e-07	-6.93e-06	129697	0.929901	-0.57142	-0.187182	-0.559007	0.000358954	0.0189461	1.24e-07	0.000352535	0.0701049	9777.81	1.24e-07	0.000352535	0.000527257	0.0229621	0.000805865	0.0283878	0.000708066	0.0266095	0	400	1000	-101.97	-99.02	5.1
2	Bojangles	Bradypus	M	2015-08-03	4	10:39:26	12:24:50	25640526	640526	251581	6324	1.75667	01:45:24	0	0	0	0	0	0	8052.84	0.0320091	5.23e-07	1.3e-06	3.83e-07	241013	0.957998	-0.656744	-0.281442	-0.0529238	0.000175533	0.0132489	0	0	0.0420024	10567	0	0	0.000315785	0.0177703	0.000370322	0.0192437	0.000376587	0.0194058	0	400	1000	-98.86	-85	14.6
2	Bojangles	Bradypus	M	2015-08-03	4	12:24:50	12:34:58	25892105	892105	24212	608	0.168889	00:10:08	0	0	0	1	0	0	811.358	0.033512	-3.4e-06	-2.61e-06	1.81e-05	22429.2	0.926406	-0.556448	-0.0196846	-0.643773	0.000178011	0.0133421	0	0	0.0735944	1781.79	0	0	0.000342085	0.0184955	0.000392091	0.0198013	0.000420891	0.0205156	0	400	1000	-85	-82.96	2.81
2	Bojangles	Bradypus	M	2015-08-03	4	12:34:45	13:09:36	25915789	915789	83160	2091	0.580833	00:34:51	0	0	0	0	0	0	2666.8	0.0320687	1.23e-06	2.28e-06	1.36e-06	77766.8	0.935158	-0.641409	-0.224171	-0.605083	0.000167333	0.0129357	0	0	0.0648425	5392.24	0	0	0.000310144	0.0176109	0.000336969	0.0183567	0.00037903	0.0194687	0	400	1000	-83.08	-77.12	6.98
2	Bojangles	Bradypus	M	2015-08-03	4	13:10:42	14:52:22	27001579	1579	242634	6100	1.69444	01:41:40	0	0	0	0	0	0	8309.49	0.0342472	1.46e-06	-1.32e-05	2.93e-07	224537	0.925417	-0.64089	0.0615571	-0.597898	0.000228126	0.0151038	2.19e-07	0.000468353	0.0745828	18096.2	2.19e-07	0.000468353	0.00039465	0.0198658	0.000453953	0.0213062	0.000483265	0.0219833	0	400	1000	-76.96	-69	11.79
2	Bojangles	Bradypus	M	2015-08-03	4	14:51:42	15:08:15	27242632	242632	39475	993	0.275833	00:16:33	0	0	0	1	0	0	3058.51	0.0774816	-8.37e-06	5.44e-07	2.44e-06	36500	0.924658	-0.500697	-0.105605	-0.625788	0.00315279	0.0561497	1.11e-05	0.00332915	0.0753746	2975.34	1.1e-05	0.00332264	0.0030094	0.054858	0.00492933	0.0702092	0.00346264	0.0588442	0	400	1000	-68.67	-68.39	2.98
2	Bojangles	Bradypus	M	2015-08-03	4	15:08:15	15:19:16	27282105	282105	26318	661	0.183611	00:11:01	1	0	0	0	0	0	1126.38	0.0428006	1.18e-06	-1.22e-06	1.15e-05	24777	0.941484	-0.759265	-0.39096	-0.243804	0.000327707	0.0181027	0	0	0.0585159	1539.96	0	0	0.00057772	0.0240358	0.0007617	0.0275989	0.000908015	0.0301333	0	400	1000	-68.39	-69.29	2.06
2	Bojangles	Bradypus	M	2015-08-03	4	15:19:03	18:08:53	27307895	307895	405265	10190	2.83056	02:49:50	0	0	0	0	0	0	13800.7	0.0340536	-2.95e-07	-1.76e-06	-5.94e-07	387979	0.957348	-0.815291	-0.310746	0.362955	0.00019807	0.0140737	6.02e-09	7.76e-05	0.0426523	17285.4	6.02e-09	7.76e-05	0.000380619	0.0195094	0.000382908	0.019568	0.000452448	0.0212708	0	400	1000	-68.69	-72.97	5.92
2	Bojangles	Bradypus	M	2015-08-03	4	18:08:13	18:45:36	27711592	711592	89210	2243	0.623056	00:37:23	0	0	0	1	0	0	3534.01	0.0396149	9.44e-06	4.93e-08	-8.01e-06	83669.5	0.937904	-0.514882	-0.140013	-0.454968	0.000305077	0.0174664	1.92e-08	0.000138409	0.0622228	5550.83	1.92e-08	0.000138409	0.000526574	0.0229472	0.000628842	0.0250767	0.000628938	0.0250786	0	400	1000	-72.74	-74.71	3.86
2	Bojangles	Bradypus	M	2015-08-03	4	18:45:46	18:59:47	27801168	801168	33478	841	0.233611	00:14:01	1	0	0	0	0	0	1815.99	0.0542459	7.28e-06	-1.95e-06	-1.52e-05	32143	0.96015	0.78032	0.0693954	-0.479564	0.00082049	0.0286442	0	0	0.0398497	1334.05	0	0	0.00112821	0.0335888	0.00168237	0.0410167	0.000938545	0.0306357	0	400	1000	-75.07	-75.36	2.54
2	Bojangles	Bradypus	M	2015-08-03	4	18:59:28	19:27:54	27833908	833908	67873	1706	0.473889	00:28:26	0	0	0	1	0	0	3258.59	0.0480108	-1.23e-05	-3.63e-06	-4.68e-08	64530.5	0.950768	-0.241901	-0.508792	-0.443855	0.000634786	0.025195	1.06e-06	0.00103186	0.0517693	3513.68	1.06e-06	0.00103186	0.000875873	0.0295952	0.00107013	0.0327128	0.000997199	0.0315785	0	400	1000	-76.56	-81.58	6.69
2	Bojangles	Bradypus	M	2015-08-03	4	19:27:45	19:32:50	27901411	901411	12142	305	0.0847222	00:05:05	0	0	0	0	0	1	625.878	0.0515508	1.01e-05	-4.39e-05	4.3e-06	11160	0.919201	-0.480447	-0.0862891	-0.669029	0.000722126	0.0268724	7.04e-06	0.00265294	0.0807992	980.983	7.04e-06	0.00265294	0.00113239	0.0336509	0.00121889	0.0349127	0.00141713	0.0376447	0	400	1000	-81.77	-84.85	3.36
2	Bojangles	Bradypus	M	2015-08-03	4	19:32:50	20:08:59	27913551	913551	86267	2169	0.6025	00:36:09	0	0	0	1	0	0	3805.99	0.0441193	5.12e-06	7.93e-06	-3.59e-06	80685.2	0.935307	-0.258233	-0.0988288	-0.594793	0.000408894	0.0202211	1.98e-07	0.000445091	0.0649126	5599.75	1.98e-07	0.000445091	0.000709914	0.0266442	0.000909863	0.0301639	0.000725355	0.0269324	0	400	1000	-84.85	0	85.89
2	Bojangles	Bradypus	M	2015-08-03	4	20:09:59	20:37:49	28502213	502213	66435	1670	0.463889	00:27:50	0	0	0	1	0	0	2787.18	0.0419541	-1.27e-05	3.23e-06	4.14e-06	62839.3	0.945891	-0.34123	-0.18571	-0.402658	0.000364998	0.0191049	1.21e-07	0.000348243	0.0583247	3874.74	1.21e-07	0.000348243	0.000618977	0.0248792	0.000805582	0.0283828	0.000668191	0.0258494	0	400	1000	-85.74	-87.92	3.65
2	Bojangles	Bradypus	M	2015-08-03	4	20:37:37	22:14:48	28568151	568151	232021	5831	1.61972	01:37:11	0	0	0	0	0	0	7476.85	0.032225	1.06e-06	-5.7e-07	3.52e-06	223462	0.963115	-0.887716	-0.236658	0.28204	0.000164906	0.0128416	0	0	0.0368849	8558.04	0	0	0.000391589	0.0197886	0.000321273	0.0179241	0.000324697	0.0180193	0	400	1000	-88.04	-81.44	7.5
2	Bojangles	Bradypus	M	2015-08-03	4	22:16:43	22:21:16	28804754	804754	10872	273	0.0758333	00:04:33	0	0	0	1	0	0	569.462	0.0523836	3.35e-06	-5.03e-05	6.36e-05	10308.2	0.948229	-0.645254	-0.261397	-0.201058	0.000734106	0.0270944	6.06e-07	0.000778695	0.0531256	577.528	6.29e-07	0.000792984	0.000785602	0.0280286	0.00159604	0.0399505	0.00124453	0.0352779	0	400	1000	-81.13	-80.8	1.39
2	Bojangles	Bradypus	M	2015-08-03	4	22:21:11	22:27:32	28815419	815419	15178	381	0.105833	00:06:21	1	0	0	0	0	0	634.78	0.0418251	6.77e-05	-5.97e-05	-5.24e-05	15252.5	1.00497	-0.11769	-0.959802	0.0846152	0.000307038	0.0175225	3.7e-07	0.000608262	0.0229697	348.612	4.18e-07	0.000646716	0.000614011	0.0247792	0.000637159	0.025242	0.000701938	0.0264941	0	400	1000	-80.51	-81.48	1.7
2	Bojangles	Bradypus	M	2015-08-03	4	22:27:35	22:50:37	28830698	830698	54966	1382	0.383889	00:23:02	0	0	0	1	0	0	2499.02	0.0454657	2.89e-07	-1.4e-05	-1.05e-05	51381.2	0.934798	-0.243853	-0.00397894	-0.62337	0.000496721	0.0222872	2.14e-06	0.00146167	0.0652777	3587.99	2.14e-06	0.00146167	0.000811889	0.0284937	0.000991469	0.0314876	0.000858679	0.0293032	0	400	1000	-81.49	-79.79	3.13
2	Bojangles	Bradypus	M	2015-08-03	4	22:50:37	22:55:56	28885662	885662	12718	319	0.0886111	00:05:19	0	0	0	0	1	0	579.604	0.0455771	-4.69e-05	3.74e-05	5.39e-05	11679	0.918375	-0.426239	-0.0182145	-0.733118	0.000400412	0.0200103	0	0	0.0816249	1038.02	0	0	0.000760969	0.0275857	0.000957461	0.0309429	0.000737375	0.0271546	0	400	1000	-79.79	-76.89	3.78
2	Bojangles	Bradypus	M	2015-08-03	4	22:56:01	23:14:00	28898583	898583	42866	1079	0.299722	00:17:59	0	0	0	1	0	0	1778.1	0.0414813	2.12e-05	-5.24e-06	-3.05e-06	40119.5	0.935949	-0.680259	0.224009	-0.327481	0.000311952	0.0176622	6.83e-08	0.000261432	0.0640506	2745.53	6.83e-08	0.000261432	0.000503637	0.0224418	0.000757733	0.027527	0.000683406	0.026142	0	400	1000	-76.96	-75.37	4.25
													4 days, 6:39:37
3	Bojangles	Bradypus	M	2015-09-07	0	16:04:57	16:42:53	297369	297369	90528	2276	0.632222	00:37:56	0	1	0	0	0	0	3233.65	0.0357203	-9.17e-08	1.18e-06	-9.44e-07	89882.1	0.992877	-0.0410257	0.925685	0.106891	0.00023965	0.0154806	0	0	0.00949272	859.348	0	0	0.00039303	0.019825	0.000464384	0.0215496	0.000490768	0.0221533	0	400	1000	-67.69	-69	1.6
3	Bojangles	Bradypus	M	2015-09-07	0	16:42:18	16:50:14	386492	386492	18957	476	0.132222	00:07:56	0	0	0	1	0	0	742.785	0.0391847	-2.11e-05	1.77e-05	-9.56e-06	18898.7	0.996975	-0.104746	0.838526	0.269349	0.000276764	0.0166362	0	0	0.0121877	231.03	0	0	0.00059205	0.0243321	0.000512752	0.022644	0.000570722	0.0238898	0	400	1000	-68.86	-69.4	0.88
3	Bojangles	Bradypus	M	2015-09-07	0	16:50:14	19:07:24	405447	405447	327330	8230	2.28611	02:17:10	1	0	0	0	0	0	11777.5	0.0359807	1.24e-06	-8.8e-07	1.07e-06	330479	1.00962	0.344836	0.642957	0.688708	0.000238716	0.0154504	0	0	0.0106753	3494.33	0	0	0.000392979	0.0198237	0.000471377	0.0217112	0.000502016	0.0224057	0	400	1000	-69.4	-79.55	10.44
3	Bojangles	Bradypus	M	2015-09-07	0	19:08:37	19:17:28	735684	735684	21127	531	0.1475	00:08:51	0	0	0	0	1	0	891.888	0.0422176	-2.45e-05	-3.56e-06	-1.5e-05	20933.6	0.990892	-0.0855023	0.874683	0.0439963	0.000314866	0.0177445	0	0	0.0172693	364.83	0	0	0.000721397	0.0268588	0.000546826	0.0233843	0.000713377	0.0267091	0	400	1000	-79.8	-75.38	5.04
3	Bojangles	Bradypus	M	2015-09-07	0	19:17:28	19:46:24	756809	756809	69043	1736	0.482222	00:28:56	0	0	0	1	0	0	2554.52	0.0369995	3.8e-06	-4.07e-07	2.88e-06	68942.2	0.998554	-0.0205397	0.465494	0.284233	0.00025255	0.0158918	0	0	0.019748	1363.44	0	0	0.000456608	0.0213684	0.000496287	0.0222775	0.000523048	0.0228703	0	400	1000	-75.38	-75.97	3.26
3	Bojangles	Bradypus	M	2015-09-07	0	19:46:18	20:59:18	825593	825593	174151	4380	1.21667	01:13:00	1	0	0	0	0	0	6211.69	0.0356686	-3.48e-07	-2.04e-06	3.88e-06	178095	1.02265	0.181458	0.439536	0.901939	0.000237194	0.0154011	0	0	0.0226571	3945.73	0	0	0.000398338	0.0199584	0.000479148	0.0218894	0.00046634	0.0215949	0	400	1000	-76.15	-78.71	3.22
3	Bojangles	Bradypus	M	2015-09-07	0	20:59:50	22:04:55	2001053	1053	155265	3905	1.08472	01:05:05	1	0	0	0	0	0	5149.89	0.0331686	1.6e-06	-6.63e-06	3.28e-06	158722	1.02227	0.286601	0.455619	0.862648	0.000226539	0.0150512	0	0	0.0223173	3465.08	0	0	0.000369497	0.0192223	0.000419492	0.0204815	0.000386291	0.0196543	0	400	1000	-78.83	-78.07	2.29
3	Bojangles	Bradypus	M	2015-09-07	0	22:03:02	01:11:02	2151821	151821	429829	-75592	-20.9978	03:08:00	0	0	0	1	0	0	15864.6	0.0369093	1.65e-07	5.51e-08	-1.73e-06	417112	0.970416	0.0106404	0.262588	-0.397282	0.000259515	0.0161095	0	0	0.0313426	13471.9	5.68e-10	2.38e-05	0.000476732	0.0218342	0.000476288	0.021824	0.000516715	0.0227314	0	400	1000	-77.95	-61.91	17.6
3	Bojangles	Bradypus	M	2015-10-07	1	01:11:35	02:02:41	2601729	601729	121921	3066	0.851667	00:51:06	0	0	0	0	1	0	5499.47	0.0451072	-2.02e-06	4.9e-06	-4.16e-06	119459	0.979812	-0.0354622	0.708904	-0.204161	0.000404048	0.0201009	6.41e-07	0.000800493	0.0248199	3026.04	6.41e-07	0.000800493	0.000868676	0.0294733	0.000714404	0.0267283	0.000771768	0.0277807	0	400	1000	-63.43	-42.95	20.69
3	Bojangles	Bradypus	M	2015-10-07	1	02:02:41	02:50:58	2723648	723648	115228	2897	0.804722	00:48:17	0	0	0	1	0	0	5349.98	0.0464299	3.01e-06	-6.08e-06	-3.08e-06	112524	0.976539	-0.0149463	0.750812	-0.306845	0.000426979	0.0206635	9.53e-08	0.00030878	0.0264356	3046.09	9.75e-08	0.000312192	0.000981972	0.0313364	0.00070735	0.0265961	0.000814652	0.0285421	0	400	1000	-42.95	-47.62	6.32
3	Bojangles	Bradypus	M	2015-10-07	1	02:51:10	02:59:35	2839352	839352	20083	505	0.140278	00:08:25	0	0	0	0	0	1	998.69	0.0497306	2.79e-05	7.2e-06	5.13e-05	19643.4	0.978162	-0.0114762	0.828515	-0.308023	0.000487333	0.0220756	1.22e-07	0.000348672	0.024918	500.403	1.09e-07	0.000330779	0.00132673	0.0364242	0.000750475	0.0273948	0.000864899	0.0294092	0	400	1000	-47.78	-53.21	5.55
3	Bojangles	Bradypus	M	2015-10-07	1	03:00:10	03:09:54	2860811	860811	23248	584	0.162222	00:09:44	0	0	0	0	1	0	1113.83	0.0479127	1.92e-05	1.12e-05	-3.6e-05	22730	0.977759	-0.112558	0.789438	-0.201749	0.000403939	0.0200982	0	0	0.0254059	590.61	0	0	0.00102137	0.031959	0.000722371	0.026877	0.000868591	0.0294719	0	400	1000	-52.92	-46.55	6.53
3	Bojangles	Bradypus	M	2015-10-07	1	03:10:09	03:19:02	2884639	884639	21214	533	0.148056	00:08:53	0	0	0	1	0	0	924.382	0.0435762	7.68e-06	-1.45e-05	1.78e-05	20789.9	0.980056	-0.114269	0.837368	-0.162766	0.000372259	0.019294	0	0	0.0230696	489.376	0	0	0.000864764	0.0294069	0.000573172	0.023941	0.000746774	0.0273272	0	400	1000	-46.51	-48.04	2.52
3	Bojangles	Bradypus	M	2015-10-07	1	03:18:55	03:39:37	2905560	905560	49401	1242	0.345	00:20:42	0	0	0	0	0	1	2166.45	0.0438553	3.06e-05	4.15e-06	-4.34e-06	48887.4	0.989623	-0.131275	0.851606	0.0939713	0.00049055	0.0221484	0	0	0.0158566	783.317	0	0	0.000811866	0.0284933	0.000707029	0.02659	0.000789078	0.0280905	0	400	1000	-48.02	-61.28	13.51
3	Bojangles	Bradypus	M	2015-10-07	1	03:39:44	03:58:22	2955250	955250	44461	1118	0.310556	00:18:38	0	0	0	1	0	0	1689.1	0.0379915	9.94e-07	1.48e-05	-4.2e-06	44758.5	1.00671	0.094095	0.922669	0.259262	0.000269115	0.0164047	0	0	0.0113746	505.716	0	0	0.000511844	0.022624	0.000532129	0.0230679	0.00052119	0.0228296	0	400	1000	-61.18	-58.93	2.28
3	Bojangles	Bradypus	M	2015-10-07	1	03:58:30	04:06:56	4000001	1	20145	506	0.140556	00:08:26	0	0	0	1	0	0	792.593	0.0395033	-1.54e-05	-1.78e-05	2.03e-05	20126.8	1.00313	0.0337414	0.925228	0.194187	0.0003327	0.0182401	0	0	0.00990897	198.813	0	0	0.000571353	0.023903	0.000578203	0.0240459	0.000600082	0.0244966	0	400	1000	0	-59.98	60.27
3	Bojangles	Bradypus	M	2015-10-07	1	04:08:51	09:03:49	4024724	24724	703842	17698	4.91611	04:54:58	1	0	0	0	0	0	24477.3	0.0347768	1.09e-06	5.4e-07	3.22e-07	709174	1.00758	0.346455	0.737093	0.571829	0.000234961	0.0153285	0	0	0.00956972	6735.56	0	0	0.000395767	0.0198939	0.000474041	0.0217725	0.000413765	0.0203412	0	400	1000	-60.14	-78.18	18.71
3	Bojangles	Bradypus	M	2015-10-07	1	09:03:23	09:55:24	4727512	727512	124147	3121	0.866944	00:52:01	0	1	0	0	0	0	4150.1	0.0334292	-7e-07	-2.03e-07	-8.61e-07	124624	1.00385	0.174131	0.780397	0.347715	0.00021926	0.0148074	0	0	0.0168385	2090.44	0	0	0.000386014	0.0196472	0.000414813	0.0203669	0.000379397	0.0194781	0	400	1000	-78.2	-78.74	1.44
3	Bojangles	Bradypus	M	2015-10-07	1	09:55:37	10:57:08	4852183	852183	146766	3691	1.02528	01:01:31	1	0	0	0	0	0	4876.07	0.0332236	2.16e-08	1.26e-07	3.58e-06	149562	1.01906	0.216707	0.52435	0.833014	0.000225603	0.0150201	0	0	0.0191954	2817.22	0	0	0.000347528	0.0186421	0.000397207	0.0199301	0.000432686	0.0208011	0	400	1000	-78.74	-74.56	4.53
3	Bojangles	Bradypus	M	2015-10-07	1	10:58:14	13:07:55	6001579	1579	309476	7781	2.16139	02:09:41	1	0	0	0	0	0	10610.4	0.034285	4.39e-07	1.51e-06	3.43e-07	313450	1.01284	0.223109	0.669266	0.695525	0.000229706	0.0151561	0	0	0.0130532	4039.65	0	0	0.000360323	0.0189822	0.000414796	0.0203665	0.000470648	0.0216944	0	400	1000	-74.54	-69.48	6.35
3	Bojangles	Bradypus	M	2015-10-07	1	13:08:41	13:28:32	6312851	312851	47402	1191	0.330833	00:19:51	0	0	0	1	0	0	1930.27	0.040722	-8.41e-06	-1.39e-06	-4.05e-05	47103.6	0.993725	0.120007	0.796511	0.150661	0.0003175	0.0178185	0	0	0.014773	700.256	0	0	0.000604436	0.0245853	0.000575928	0.0239985	0.000678568	0.0260493	0	400	1000	-69.74	-67.93	2.45
3	Bojangles	Bradypus	M	2015-10-07	1	13:28:29	13:38:40	6360120	360120	24293	611	0.169722	00:10:11	0	1	0	0	0	0	873.494	0.0359581	-3.59e-05	5.29e-06	-8.72e-06	24149.7	0.994142	-0.1625	0.840189	0.0673656	0.000242442	0.0155706	0	0	0.0113748	276.317	0	0	0.000413125	0.0203255	0.000500583	0.0223737	0.000458945	0.021423	0	400	1000	-67.95	-66.17	2.22
3	Bojangles	Bradypus	M	2015-10-07	1	13:38:45	14:25:29	6384603	384603	111554	2804	0.778889	00:46:44	1	0	0	0	0	0	3972.68	0.0356125	-1.85e-06	-1.94e-06	7.33e-07	109887	0.985067	-0.529808	0.806112	0.183695	0.00025579	0.0159934	0	0	0.0150513	1679.02	0	0	0.000405582	0.0201391	0.000504809	0.022468	0.000449012	0.0211899	0	400	1000	-66.11	-64.01	5.39
3	Bojangles	Bradypus	M	2015-10-07	1	14:28:28	14:45:45	6503271	503271	41255	1037	0.288056	00:17:17	0	0	0	1	0	0	1641.63	0.0397932	7.36e-06	-2.28e-05	1.24e-07	40955.2	0.992756	-0.00985679	0.780077	0.201881	0.000438955	0.0209512	4.32e-07	0.000657277	0.0148739	613.609	3.67e-07	0.000605735	0.000583667	0.0241592	0.00069202	0.0263063	0.000654725	0.0255876	0	400	1000	-64.55	-59.53	5.79
3	Bojangles	Bradypus	M	2015-10-07	1	14:45:30	14:51:05	6543917	543917	13348	335	0.0930556	00:05:35	0	1	0	0	0	0	539.791	0.0404429	7.83e-06	-2.46e-05	1.47e-05	12956	0.970708	-0.252478	-0.863444	-0.12554	0.000341563	0.0184814	4.94e-07	0.000702765	0.0293041	391.122	4.94e-07	0.000702765	0.000610324	0.0247047	0.000620403	0.0249079	0.000641914	0.025336	0	400	1000	-59.23	-59.79	0.74
3	Bojangles	Bradypus	M	2015-10-07	1	14:51:11	15:07:17	6557465	557465	38423	966	0.268333	00:16:06	0	0	0	1	0	0	1413.12	0.0367788	8.02e-06	4.19e-07	9.93e-06	38605.3	1.00477	0.0522293	0.905927	0.237551	0.00026246	0.0162006	0	0	0.0119833	460.422	0	0	0.000460018	0.021448	0.00050885	0.0225577	0.000503995	0.0224498	0	400	1000	-59.73	-59.74	1.15
3	Bojangles	Bradypus	M	2015-10-07	1	15:08:39	17:22:23	6599184	599184	319124	8024	2.22889	02:13:44	1	0	0	0	0	0	10983.9	0.034419	1.98e-06	3.94e-07	-2.02e-06	326041	1.02168	0.0695022	0.697723	0.654946	0.000226983	0.015066	0	0	0.0224453	7162.81	0	0	0.000384946	0.01962	0.000403689	0.020092	0.000462856	0.0215141	0	400	1000	-59.53	-61.98	5.34
3	Bojangles	Bradypus	M	2015-10-07	1	17:22:08	17:26:28	6917732	917732	10333	260	0.0722222	00:04:20	0	0	0	1	0	0	378.037	0.0365889	-1.17e-05	4.96e-07	3.16e-05	10284.2	0.995378	0.49244	0.769522	0.311739	0.000252387	0.0158867	0	0	0.0101014	104.367	0	0	0.000439203	0.0209572	0.000507823	0.0225349	0.000486533	0.0220575	0	400	1000	-61.78	-61.38	0.75
3	Bojangles	Bradypus	M	2015-10-07	1	17:26:28	17:33:27	6928063	928063	16647	419	0.116389	00:06:59	0	1	0	0	0	0	577.874	0.0347155	6.89e-07	3.09e-06	-1.17e-05	16837.2	1.01149	0.242106	0.827848	0.472326	0.00023669	0.0153847	0	0	0.011811	196.605	0	0	0.000380804	0.0195142	0.000485597	0.0220363	0.000416283	0.020403	0	400	1000	-61.38	-60.67	1.06
3	Bojangles	Bradypus	M	2015-10-07	1	17:33:19	17:43:47	6944421	944421	24970	628	0.174444	00:10:28	0	0	0	1	0	0	932.347	0.0373402	-1.68e-05	1.77e-05	-2.79e-05	24918.3	0.99797	0.136856	0.800917	0.233596	0.00027013	0.0164356	0	0	0.0115639	288.738	0	0	0.000497267	0.0222995	0.00051604	0.0227165	0.000494989	0.0222483	0	400	1000	-60.61	-59.18	2.07
3	Bojangles	Bradypus	M	2015-10-07	1	17:44:37	17:53:53	6971397	971397	22100	556	0.154444	00:09:16	0	1	0	0	0	0	828.155	0.0374748	9.72e-07	-7.95e-06	-3.72e-06	21390	0.967916	-0.67914	0.41899	0.543179	0.000281504	0.0167781	0	0	0.0320838	709.021	0	0	0.000478184	0.0218674	0.000473466	0.0217593	0.000569216	0.0238582	0	400	1000	-58.94	-58.89	0.59
3	Bojangles	Bradypus	M	2015-10-07	1	17:54:24	18:01:58	7494715	494715	18094	454	0.126111	00:07:34	0	0	0	0	1	0	830.772	0.0459168	2.12e-05	-1.75e-06	4.68e-05	17964.1	0.992877	-0.138656	0.939305	-0.0345409	0.000397199	0.0199299	0	0	0.0147558	266.976	0	0	0.000956012	0.0309194	0.000622543	0.0249508	0.000855376	0.0292468	0	400	1000	-58.6	-51.18	7.42
3	Bojangles	Bradypus	M	2015-10-07	1	18:01:50	18:17:30	7512459	512459	37404	940	0.261111	00:15:40	0	0	0	1	0	0	1580.72	0.0422617	-1.25e-05	-1.31e-05	-9.06e-06	36711	0.981498	-0.175406	0.763925	-0.222565	0.000530696	0.0230368	0	0	0.0235862	882.196	0	0	0.000775202	0.0278424	0.000718179	0.0267989	0.000709609	0.0266385	0	400	1000	-51.36	-50.32	3.07
3	Bojangles	Bradypus	M	2015-10-07	1	18:17:21	18:22:32	7549513	549513	12354	311	0.0863889	00:05:11	0	1	0	0	0	0	444.732	0.0360019	-4.56e-05	3e-06	9.68e-06	11853.4	0.959552	-0.391454	0.127919	-0.806166	0.000262718	0.0162086	0	0	0.0404476	499.649	0	0	0.000431895	0.0207821	0.000440295	0.0209832	0.000524172	0.0228948	0	400	1000	-50.21	-51.82	1.68
3	Bojangles	Bradypus	M	2015-10-07	1	18:22:23	19:16:46	7561517	561517	129777	3263	0.906389	00:54:23	0	0	0	1	0	0	5224.57	0.0402583	5.14e-06	-6.64e-06	-8.51e-06	125758	0.969042	-0.13226	-0.0749167	-0.510563	0.000351949	0.0187603	0	0	0.0313743	4071.63	0	0	0.000638928	0.025277	0.000581328	0.0241107	0.00063876	0.0252737	0	400	1000	-51.74	-65.72	14.18
3	Bojangles	Bradypus	M	2015-10-07	1	19:17:39	19:50:15	7693422	693422	77775	1956	0.543333	00:32:36	0	0	0	0	0	1	3296.09	0.0423804	-3.34e-06	9.61e-07	6.99e-06	77367.2	0.99477	-0.0914375	0.933369	0.0177977	0.000385943	0.0196454	0	0	0.0131388	1021.85	0	0	0.000847209	0.0291069	0.0005544	0.0235457	0.000694335	0.0263502	0	400	1000	-66.12	-100.1	34
3	Bojangles	Bradypus	M	2015-10-07	1	19:50:15	19:54:26	7771195	771195	10019	251	0.0697222	00:04:11	0	1	0	0	0	0	343.114	0.0342497	-2.9e-05	1.51e-05	-2.92e-06	9999.92	0.998195	-0.251696	0.832513	0.477926	0.000259226	0.0161005	0	0	0.00651598	65.2771	0	0	0.000435593	0.0208709	0.000434959	0.0208557	0.00041461	0.020362	0	400	1000	-100.1	-100.43	0.52
3	Bojangles	Bradypus	M	2015-10-07	1	19:54:26	19:58:24	7781212	781212	9429	238	0.0661111	00:03:58	0	0	0	0	1	0	491.508	0.0521328	0.000126576	2.36e-05	-1.26e-05	9351.08	0.991841	-0.167192	0.932382	0.0409153	0.000480435	0.0219188	0	0	0.0155788	146.877	0	0	0.00126146	0.0355171	0.000701011	0.0264766	0.00121262	0.0348227	0	400	1000	-100.43	-94.06	6.53
3	Bojangles	Bradypus	M	2015-10-07	1	19:58:33	20:03:05	7791032	791032	10803	272	0.0755556	00:04:32	0	1	0	0	0	0	492.452	0.045589	1.05e-05	-4.76e-05	1.24e-05	10425.4	0.96514	0.23888	-0.605991	-0.349731	0.000585128	0.0241894	0	0	0.0348601	376.559	0	0	0.00083171	0.0288394	0.000938954	0.0306424	0.000812047	0.0284964	0	400	1000	-93.85	-94.63	0.94
3	Bojangles	Bradypus	M	2015-10-07	1	20:03:05	20:07:37	7801833	801833	10804	272	0.0755556	00:04:32	0	0	0	1	0	0	434.333	0.0402048	9.46e-05	-0.000179235	-0.000157653	10507.1	0.972614	0.127916	-0.142122	-0.256582	0.000454224	0.0213125	0	0	0.0282752	305.457	0	0	0.000654002	0.0255735	0.000718139	0.0267981	0.000614499	0.0247891	0	400	1000	-94.63	-94.24	1.16
3	Bojangles	Bradypus	M	2015-10-07	1	20:07:28	20:11:27	7812300	812300	9509	239	0.0663889	00:03:59	0	0	0	0	1	0	523.054	0.055012	-7.2e-05	7.24e-05	-3.63e-05	9388.86	0.987469	-0.0774946	0.846653	0.000718171	0.000498167	0.0223197	0	0	0.0168716	160.415	5.14e-08	0.000226616	0.00157623	0.0397018	0.000819802	0.0286322	0.00107845	0.0328398	0	400	1000	-94.46	-85.58	8.88
3	Bojangles	Bradypus	M	2015-10-07	1	20:11:27	21:01:55	7821807	821807	120423	3028	0.841111	00:50:28	0	0	0	1	0	0	4926.99	0.0409144	2.33e-06	2.69e-06	3.61e-06	117144	0.972778	0.215625	0.181797	-0.221882	0.000476224	0.0218226	5.56e-07	0.000745319	0.0287591	3463.23	5.64e-07	0.00075074	0.000703528	0.0265241	0.000660933	0.0257086	0.00071789	0.0267935	0	400	1000	-85.58	-86.79	3.12
3	Bojangles	Bradypus	M	2015-10-07	1	21:01:16	21:45:25	8440688	440688	105350	2649	0.735833	00:44:09	0	1	0	0	0	0	3838.73	0.0364382	-3.09e-06	1.42e-06	-1.81e-07	106235	1.00841	0.121339	0.912424	0.307778	0.000253033	0.015907	0	0	0.0110311	1162.11	0	0	0.000434709	0.0208497	0.000518264	0.0227654	0.000472842	0.0217449	0	400	1000	-86.97	-90.4	3.94
3	Bojangles	Bradypus	M	2015-10-07	1	21:45:07	22:04:44	8545342	545342	46785	1177	0.326944	00:19:37	0	0	0	1	0	0	1850.76	0.0395596	-6.49e-06	1.03e-05	-2.21e-05	45377	0.969925	-0.318924	0.0763214	-0.226342	0.000310624	0.0176245	6.89e-07	0.000829962	0.0304527	1424.7	6.89e-07	0.000829962	0.000592786	0.0243472	0.000542741	0.0232968	0.000640869	0.0253154	0	400	1000	-90.52	-91.83	1.48
3	Bojangles	Bradypus	M	2015-10-07	1	22:04:43	22:14:36	8592125	592125	23567	593	0.164722	00:09:53	0	1	0	0	0	0	852.083	0.0361573	-3.92e-05	-3.85e-05	6.59e-05	22803.5	0.967643	-0.728987	0.566361	0.277881	0.000256148	0.0160046	0	0	0.0323569	762.523	0	0	0.000466132	0.0215901	0.000469343	0.0216643	0.00046636	0.0215954	0	400	1000	-91.83	-92.22	0.67
3	Bojangles	Bradypus	M	2015-10-07	1	22:14:36	22:25:21	8615690	615690	25645	645	0.179167	00:10:45	0	0	0	1	0	0	1157.22	0.0451263	-3.07e-05	1.75e-05	-2.09e-05	25667.1	1.0009	0.104815	0.866186	0.228825	0.000382015	0.0195452	7.62e-08	0.000275977	0.0126953	325.557	1.52e-07	0.00039029	0.000824408	0.0287125	0.000654621	0.0255856	0.000849075	0.0291389	0	400	1000	-92.22	-92.28	0.92
3	Bojangles	Bradypus	M	2015-10-07	1	22:25:03	22:28:32	8640640	640640	8319	209	0.0580556	00:03:29	0	0	0	0	1	0	365.096	0.0438922	8.63e-05	-3.66e-05	0.000120955	8294.97	0.997232	0.136718	0.89261	0.0906615	0.000330902	0.0181907	0	0	0.0129112	107.395	0	0	0.000734359	0.0270991	0.000641082	0.0253196	0.000759219	0.0275539	0	400	1000	-92.25	-89.67	2.84
3	Bojangles	Bradypus	M	2015-10-07	1	22:28:32	00:56:32	8648957	648957	350698	-77582	-21.5506	02:28:00	1	0	0	0	0	0	12519.1	0.0356978	2e-06	2.92e-06	5.36e-07	354765	1.0116	0.437965	0.536128	0.731909	0.000244771	0.0156452	0	0	0.0117505	4120.85	0	0	0.000418037	0.0204459	0.000436202	0.0208855	0.000498666	0.0223308	0	400	1000	-89.67	-70.19	19.77
3	Bojangles	Bradypus	M	2015-11-07	2	00:56:05	01:58:30	10001053	1053	148949	3745	1.04028	01:02:25	1	0	0	0	0	0	4861.48	0.0326388	4.11e-07	1.08e-06	-8.38e-07	152702	1.0252	0.253424	0.470116	0.873944	0.000224253	0.0149751	0	0	0.0252047	3754.19	0	0	0.000355803	0.0188627	0.000382872	0.0195671	0.000399522	0.0199881	0	400	1000	-70.27	-68.33	4.49
3	Bojangles	Bradypus	M	2015-11-07	2	01:58:27	02:59:50	10149862	149862	146522	3683	1.02306	01:01:23	0	0	0	1	0	0	5335.44	0.0364141	1.23e-06	1.06e-06	4.85e-07	145221	0.991125	0.168412	0.607651	0.198562	0.000272725	0.0165144	0	0	0.0238899	3500.37	0	0	0.00048696	0.0220672	0.00046512	0.0215666	0.00049912	0.022341	0	400	1000	-68.26	-71.88	3.93
3	Bojangles	Bradypus	M	2015-11-07	2	03:00:30	07:54:11	10297963	297963	700836	17621	4.89472	04:53:41	1	0	0	0	0	0	23712.9	0.0338352	-7.67e-07	7.96e-07	1.88e-06	715870	1.02145	0.0616545	0.540933	0.853162	0.000233751	0.0152889	0	0	0.0214909	15061.6	0	0	0.000401234	0.0200308	0.000383009	0.0195706	0.000438705	0.0209453	0	400	1000	-71.56	-89.31	19.15
3	Bojangles	Bradypus	M	2015-11-07	2	07:54:41	13:34:47	12000001	1	811580	20406	5.66833	05:40:06	1	0	0	0	0	0	28877.1	0.0355848	-6.77e-08	3.38e-07	-1.51e-06	834918	1.02886	0.115186	0.649999	0.778476	0.000250768	0.0158356	0	0	0.0289401	23484.9	0	0	0.000414492	0.0203591	0.000443636	0.0210627	0.000496882	0.0222908	0	400	1000	0	-86.66	101.78
3	Bojangles	Bradypus	M	2015-11-07	2	13:35:14	14:07:29	13312665	312665	76944	1935	0.5375	00:32:15	0	0	0	1	0	0	2908.54	0.0378012	2.01e-06	-8.76e-07	-1.78e-06	75246.6	0.977953	-0.51595	0.706597	0.0820787	0.000538335	0.0232021	1.11e-07	0.000333249	0.0235685	1813.43	1.14e-07	0.000337977	0.000545408	0.023354	0.000632542	0.0251504	0.000706429	0.0265787	0	400	1000	-86.94	-80.19	7.25
3	Bojangles	Bradypus	M	2015-11-07	2	14:07:10	14:41:04	13388863	388863	80915	2034	0.565	00:33:54	0	1	0	0	0	0	2812.36	0.0347574	2.5e-06	7.09e-07	9.55e-06	82135.5	1.0151	0.108612	0.758552	0.651147	0.000243963	0.0156193	0	0	0.0153338	1240.72	0	0	0.000375124	0.0193681	0.000499747	0.022355	0.000420576	0.020508	0	400	1000	-79.69	-80.91	1.62
3	Bojangles	Bradypus	M	2015-11-07	2	14:08:35	14:40:45	13392254	392254	76759	1930	0.536111	00:32:10	1	0	0	0	0	0	2661.87	0.0346787	-2.77e-06	4.8e-07	1.85e-06	77937.3	1.01536	0.115002	0.752314	0.665267	0.000243113	0.0155921	0	0	0.0153962	1181.78	0	0	0.000369554	0.0192238	0.000500492	0.0223717	0.000418479	0.0204568	0	400	1000	-80.15	-81.11	1.62
3	Bojangles	Bradypus	M	2015-11-07	2	14:40:59	15:13:57	13469585	469585	78673	1978	0.549444	00:32:58	0	1	0	0	0	0	2907.78	0.0369608	3.38e-06	-9.14e-06	-1.03e-05	76364.3	0.970667	-0.0294404	0.36151	-0.231036	0.000275301	0.0165922	1.86e-08	0.000136454	0.030633	2409.96	1.86e-08	0.000136454	0.000477888	0.0218607	0.000502249	0.0224109	0.000519208	0.0227861	0	400	1000	-80.92	-81.75	2.08
3	Bojangles	Bradypus	M	2015-11-07	2	15:14:13	16:21:36	13548881	548881	160794	4043	1.12306	01:07:23	0	0	0	1	0	0	8137.76	0.0506102	1.39e-05	-9.49e-07	-5.59e-06	160921	1.0008	0.121926	0.688219	0.344219	0.000539842	0.0232345	9.93e-07	0.000996495	0.019369	3114.39	7.59e-07	0.000871308	0.00119096	0.0345103	0.000986896	0.0314149	0.00102413	0.032002	0	400	1000	-81.65	-79.93	6.44
3	Bojangles	Bradypus	M	2015-11-07	2	16:21:23	16:37:02	13709165	709165	37343	939	0.260833	00:15:39	0	0	0	0	0	1	1839.95	0.049273	-1.44e-06	9.45e-06	-5.49e-07	36452.5	0.97618	0.0474833	0.749582	-0.242152	0.000437736	0.0209221	1.98e-06	0.00140748	0.0263882	985.389	2e-06	0.00141443	0.00118616	0.0344406	0.00072066	0.0268451	0.00102197	0.0319682	0	400	1000	-79.78	-86.55	7.25
3	Bojangles	Bradypus	M	2015-11-07	2	16:37:08	16:39:42	13746760	746760	6098	154	0.0427778	00:02:34	0	1	0	0	0	0	237.009	0.038873	4.64e-05	6.43e-05	8.42e-05	5895.17	0.966897	-0.118077	0.716373	-0.261431	0.000277016	0.0166438	0	0	0.0354426	216.093	0	0	0.000537814	0.0231908	0.000507622	0.0225305	0.000590751	0.0243054	0	400	1000	-86.6	-86.39	0.43
3	Bojangles	Bradypus	M	2015-11-07	2	16:39:42	17:09:42	13752856	752856	71635	1800	0.5	00:30:00	0	0	0	1	0	0	3008.21	0.0419942	-3.49e-05	1.78e-06	-1.45e-05	70192	0.97987	0.0198817	0.696578	-0.0878972	0.00046955	0.0216691	4.29e-07	0.000655308	0.0252478	1808.6	4.57e-07	0.000675792	0.000717153	0.0267797	0.000632307	0.0251457	0.000820022	0.028636	0	400	1000	-86.39	-92.14	5.76
3	Bojangles	Bradypus	M	2015-11-07	2	17:09:36	17:14:55	13824235	824235	12703	319	0.0886111	00:05:19	0	0	0	0	0	1	521.241	0.0410361	9.7e-05	9.65e-05	-3.76e-05	12588.6	0.991071	-0.129533	0.895584	0.0569825	0.000319543	0.0178758	0	0	0.014846	188.573	0	0	0.000689406	0.0262565	0.000546289	0.0233728	0.000658153	0.0256545	0	400	1000	-91.69	-95.86	4.17
3	Bojangles	Bradypus	M	2015-11-07	2	16:39:29	17:37:23	13752348	752348	138187	3474	0.965	00:57:54	0	0	0	0	1	0	6134.75	0.0443949	3.04e-06	6.27e-07	-3.51e-06	135948	0.983808	-0.0373394	0.785179	-0.0494189	0.000425307	0.020623	2.58e-07	0.000507884	0.021465	2966.16	2.76e-07	0.000524989	0.000846042	0.0290868	0.000632657	0.0251527	0.000866799	0.0294415	0	400	1000	-86.33	-72.87	23.49
3	Bojangles	Bradypus	M	2015-11-07	2	17:37:10	18:00:55	13890025	890025	56648	1425	0.395833	00:23:45	0	0	0	1	0	0	2290.35	0.0404319	-1.03e-06	-7.83e-06	3.17e-06	54977	0.970518	0.056977	0.306865	-0.565436	0.000312491	0.0176774	0	0	0.0334809	1896.59	0	0	0.000606975	0.0246369	0.000563941	0.0237474	0.000654086	0.0255751	0	400	1000	-72.71	-77.62	5.01
3	Bojangles	Bradypus	M	2015-11-07	2	18:00:19	21:23:53	14445263	445263	485791	12214	3.39278	03:23:34	1	0	0	0	0	0	17497.3	0.0360182	-5.79e-07	1.03e-06	-4.89e-07	497232	1.02355	0.182707	0.630423	0.754662	0.000258974	0.0160927	2.51e-09	5.01e-05	0.0235983	11463.8	2.01e-09	4.48e-05	0.000397166	0.019929	0.000513807	0.0226673	0.000492989	0.0222034	0	400	1000	-77.49	-84.7	15.24
3	Bojangles	Bradypus	M	2015-11-07	2	21:23:27	21:43:18	15430000	430000	47370	1191	0.330833	00:19:51	0	0	0	1	0	0	1802.19	0.0380457	-8.04e-07	8.26e-06	-1.74e-06	47202.3	0.996481	-0.20802	0.90227	0.10202	0.000291161	0.0170634	0	0	0.0150073	710.882	0	0	0.000504073	0.0224516	0.00051534	0.0227011	0.000567808	0.0238287	0	400	1000	-84.28	-84.59	2.15
3	Bojangles	Bradypus	M	2015-11-07	2	21:42:18	01:22:18	15475013	475013	524463	-73213	-20.3369	03:40:00	1	0	0	0	0	0	18870.6	0.0359808	-5.72e-07	4.56e-07	-4.67e-07	534667	1.01946	0.106472	0.742053	0.680171	0.000263228	0.0162243	0	0	0.019469	10210.8	0	0	0.000408397	0.0202088	0.000531228	0.0230484	0.000458136	0.0214041	0	400	1000	-84.41	-71.6	18.24
3	Bojangles	Bradypus	M	2015-12-07	3	01:22:45	01:51:38	17001053	1053	68949	1733	0.481389	00:28:53	1	0	0	0	0	0	2545.05	0.0369126	6.97e-06	7.5e-06	-6.74e-06	70028.1	1.01567	0.158465	0.790219	0.609195	0.000262299	0.0161956	0	0	0.0157939	1088.96	0	0	0.000421612	0.0205332	0.000496907	0.0222914	0.000540202	0.0232422	0	400	1000	-71.85	-68.46	5.9
3	Bojangles	Bradypus	M	2015-12-07	3	01:51:46	02:22:53	17070305	70305	74240	1867	0.518611	00:31:07	0	0	0	1	0	0	2888.21	0.0389042	-5.67e-06	-3.4e-06	-5.78e-06	71668.4	0.965374	-0.0432347	0.253519	-0.381284	0.000328259	0.0181179	0	0	0.0350789	2604.22	0	0	0.000550218	0.0234567	0.000543243	0.0233076	0.0006096	0.0246901	0	400	1000	-68.17	-65.4	5.75
3	Bojangles	Bradypus	M	2015-12-07	3	02:23:00	02:28:13	17144820	144820	12468	313	0.0869444	00:05:13	0	1	0	0	0	0	453.002	0.0363361	9.4e-07	-6.81e-05	3.62e-06	11970.8	0.960198	-0.8978	0.220517	0.109852	0.000251876	0.0158706	0	0	0.0398017	496.208	0	0	0.000428553	0.0207015	0.000463665	0.0215329	0.000516794	0.0227331	0	400	1000	-65.28	-66.62	3.56
3	Bojangles	Bradypus	M	2015-12-07	3	02:28:13	02:36:48	17157286	157286	20500	515	0.143056	00:08:35	0	0	0	1	0	0	819.513	0.0399782	3.08e-05	1.92e-05	-1.93e-05	19550.1	0.95371	-0.599849	-0.161968	-0.190144	0.00035289	0.0187854	0	0	0.0462899	948.896	0	0	0.000595625	0.0244054	0.000575593	0.0239915	0.000632939	0.0251583	0	400	1000	-66.62	-68.83	3.39
3	Bojangles	Bradypus	M	2015-12-07	3	02:36:28	02:43:32	17176953	176953	16900	424	0.117778	00:07:04	0	1	0	0	0	0	652.4	0.0386059	-2.57e-05	2.79e-05	1.8e-05	16379.9	0.969284	0.0847342	0.124432	-0.945188	0.000279738	0.0167254	0	0	0.0307163	519.075	0	0	0.000524514	0.0229023	0.000469226	0.0216616	0.000606978	0.0246369	0	400	1000	-68.43	-70.72	2.3
3	Bojangles	Bradypus	M	2015-12-07	3	02:43:53	03:43:26	17194682	194682	142107	3573	0.9925	00:59:33	0	0	0	1	0	0	5531.86	0.0389277	1.74e-05	-3.31e-06	-5.93e-06	137294	0.966135	-0.195354	0.320557	-0.385891	0.000290438	0.0170422	0	0	0.0362316	5148.73	0	0	0.000542718	0.0232963	0.000527803	0.022974	0.000586076	0.024209	0	400	1000	-70.71	-71.15	3.15
3	Bojangles	Bradypus	M	2015-12-07	3	03:43:05	03:49:22	17335956	335956	14960	377	0.104722	00:06:17	0	1	0	0	0	0	533.266	0.0356485	1.61e-05	-1.47e-05	4.91e-05	14275.7	0.954324	0.420731	0.666001	-0.469226	0.000243602	0.0156078	0	0	0.0456761	683.269	0	0	0.000445848	0.0211151	0.000418853	0.0204659	0.000491056	0.0221598	0	400	1000	-70.76	-69.68	1.79
3	Bojangles	Bradypus	M	2015-12-07	3	03:49:42	04:32:19	17351745	351745	101664	2557	0.710278	00:42:37	0	0	0	0	0	1	4424.61	0.0435223	-1.41e-05	-1.74e-06	-6.01e-06	98685.7	0.970714	-0.0802372	0.778161	-0.291345	0.000339405	0.0184229	5.04e-08	0.000224568	0.0310473	3156.36	6.96e-08	0.000263899	0.000817062	0.0285843	0.000592169	0.0243345	0.000723856	0.0269046	0	400	1000	-69.95	-80.87	11.83
3	Bojangles	Bradypus	M	2015-12-07	3	04:33:13	04:39:16	17455568	455568	14434	363	0.100833	00:06:03	0	1	0	0	0	0	531.208	0.0368051	-4.03e-06	4.42e-05	-8.7e-05	13810.2	0.956848	0.557277	-0.342332	-0.574541	0.000256235	0.0160073	0	0	0.0431517	622.809	0	0	0.000485541	0.022035	0.000435759	0.0208748	0.000539789	0.0232334	0	400	1000	-80.46	-78.78	1.81
3	Bojangles	Bradypus	M	2015-12-07	3	04:39:23	04:59:22	17470265	470265	47670	1199	0.333056	00:19:59	0	0	0	1	0	0	2286.53	0.0479667	-5.41e-06	6.12e-06	-2.66e-05	46342.8	0.97218	0.221165	0.689243	-0.258602	0.000433634	0.0208239	3.94e-07	0.000627982	0.0296042	1411.2	3.94e-07	0.000627982	0.00108444	0.0329309	0.000754265	0.0274639	0.000961751	0.0310121	0	400	1000	-78.81	-83.44	5.46
3	Bojangles	Bradypus	M	2015-12-07	3	04:59:31	05:04:01	17518330	518330	10727	270	0.075	00:04:30	0	0	0	0	1	0	635.91	0.0592868	-8.27e-05	-6.78e-05	6.05e-05	10490.8	0.978071	-0.018013	0.766609	-0.116813	0.000568789	0.0238493	4.1e-07	0.000640085	0.0312472	335.158	4.1e-07	0.000640085	0.00181683	0.0426243	0.00103834	0.0322232	0.00132768	0.0364374	0	400	1000	-83.29	-77.74	5.55
3	Bojangles	Bradypus	M	2015-12-07	3	05:10:18	08:21:16	17544038	544038	455672	11458	3.18278	03:10:58	1	0	0	0	0	0	16128.7	0.0353954	-7.67e-07	3.66e-06	2e-06	461860	1.01358	0.221121	0.712917	0.680104	0.000251808	0.0158684	0	0	0.0136825	6234.71	0	0	0.000374615	0.019355	0.00046551	0.0215757	0.000509367	0.0225692	0	400	1000	-78.5	-90.04	13.23
3	Bojangles	Bradypus	M	2015-12-07	3	08:22:03	14:53:17	19001579	1579	933686	23474	6.52056	06:31:14	1	0	0	0	0	0	32643.2	0.0349616	-8.68e-07	1.15e-06	5.86e-07	924418	0.990074	-0.0784229	0.795226	0.0880476	0.000252344	0.0158853	0	0	0.0223105	20831	0	0	0.000392054	0.0198004	0.000473544	0.0217611	0.000451187	0.0212412	0	400	1000	-90.15	-62.45	34.6
3	Bojangles	Bradypus	M	2015-12-07	3	14:54:34	15:04:53	19938336	938336	24601	619	0.171944	00:10:19	0	0	0	1	0	0	1063.17	0.0432183	1.78e-05	4.2e-05	-9.32e-05	24467.4	0.99461	0.170291	0.762705	0.0808005	0.000515613	0.0227071	0	0	0.0202566	498.313	0	0	0.000766443	0.0276847	0.000662187	0.025733	0.00090992	0.0301649	0	400	1000	-61.76	-61.9	1.31
3	Bojangles	Bradypus	M	2015-12-07	3	15:04:57	15:20:22	19963100	963100	36819	925	0.256944	00:15:25	0	1	0	0	0	0	1338.53	0.0363553	-2.22e-05	-8.41e-06	8.95e-06	35192.7	0.955856	0.00213789	0.385486	-0.341029	0.000285472	0.0168959	0	0	0.0441449	1625.33	0	0	0.000486803	0.0220636	0.00048535	0.0220307	0.000479263	0.0218921	0	400	1000	-61.81	0	62.2
3	Bojangles	Bradypus	M	2015-12-07	3	15:20:38	16:51:15	21000527	527	216317	5437	1.51028	01:30:37	1	0	0	0	0	0	7756.95	0.0358593	3.67e-06	2.73e-06	-2.38e-07	218890	1.0119	0.201298	0.775108	0.516612	0.000255205	0.0159751	0	0	0.0178499	3861.21	0	0	0.000382429	0.0195558	0.000475489	0.0218057	0.000523272	0.0228751	0	400	1000	-60.32	-63.2	4.51
3	Bojangles	Bradypus	M	2015-12-07	3	16:51:51	17:08:00	21218276	218276	38540	969	0.269167	00:16:09	0	0	0	1	0	0	1771.05	0.0459548	7.17e-06	1.69e-06	-1.55e-05	38040.5	0.987065	-0.17066	0.810668	-0.0256611	0.000461086	0.0214729	7.54e-07	0.000868247	0.0209411	807.048	9.06e-07	0.000951783	0.00104891	0.0323868	0.000673045	0.0259431	0.000958255	0.0309557	0	400	1000	-63.09	-64.24	3.31
3	Bojangles	Bradypus	M	2015-12-07	3	17:07:38	17:15:50	21255943	255943	19597	492	0.136667	00:08:12	0	1	0	0	0	0	846.376	0.0431913	3.37e-05	-2.99e-07	3.39e-06	19626.3	1.00154	0.155831	0.948353	0.0279557	0.000328835	0.0181338	0	0	0.00990976	194.192	0	0	0.000708663	0.0266207	0.000600397	0.024503	0.000792024	0.0281429	0	400	1000	-64.27	-64.09	0.85
3	Bojangles	Bradypus	M	2015-12-07	3	17:15:50	17:18:45	21275538	275538	6970	175	0.0486111	00:02:55	0	0	0	1	0	0	390.594	0.0560474	6.64e-05	-1.58e-05	-2.91e-06	6957.58	0.998362	0.100564	0.722278	0.231984	0.000628656	0.025073	8.76e-07	0.000935847	0.0239983	167.244	8.76e-07	0.000935847	0.00151634	0.0389402	0.000960413	0.0309905	0.00140336	0.0374615	0	400	1000	-64.09	-64.72	1.24
3	Bojangles	Bradypus	M	2015-12-07	3	17:18:29	17:25:30	21281852	281852	16767	421	0.116944	00:07:01	0	1	0	0	0	0	711.529	0.0424388	3.72e-05	0.00010432	-8.17e-05	17043.9	1.01657	0.0128358	0.861408	0.476109	0.000341063	0.0184679	0	0	0.0165941	278.217	0	0	0.000639519	0.0252887	0.000625598	0.0250119	0.000768564	0.027723	0	400	1000	-64.86	-65.24	0.85
3	Bojangles	Bradypus	M	2015-12-07	3	17:25:25	17:59:59	21298400	298400	82521	2074	0.576111	00:34:34	0	0	0	1	0	0	4573.42	0.0554219	1.39e-05	-5.17e-06	-3.43e-06	80630.9	0.977107	-0.0780606	0.54085	-0.0580881	0.000710543	0.026656	3.33e-06	0.00182357	0.0328303	2709.15	3.29e-06	0.001813	0.00165328	0.0406606	0.00108484	0.032937	0.00133589	0.0365499	0	400	1000	-65.32	-71	6.13
3	Bojangles	Bradypus	M	2015-12-07	3	17:59:59	18:03:49	21380919	380919	9146	230	0.0638889	00:03:50	0	0	0	0	0	1	592.427	0.0647815	-0.000182178	-4.78e-05	-1.32e-05	8906.37	0.973906	-0.12608	0.846066	-0.240322	0.000743127	0.0272604	8.28e-07	0.000909723	0.0279736	255.819	9.88e-07	0.000993869	0.00281753	0.0530805	0.00107769	0.0328282	0.00148019	0.0384733	0	400	1000	-71	-76.69	5.72
3	Bojangles	Bradypus	M	2015-12-07	3	18:03:49	18:26:43	21390063	390063	54652	1374	0.381667	00:22:54	0	0	0	1	0	0	3067.97	0.0561375	9.48e-06	-6.83e-07	-2.57e-06	52800.1	0.966133	-0.0455686	0.441012	-0.331466	0.000798533	0.0282583	9.56e-07	0.00097775	0.0347312	1898.1	9.69e-07	0.00098458	0.00158847	0.0398556	0.00113397	0.0336744	0.00132729	0.036432	0	400	1000	-76.69	-76.28	5.02
3	Bojangles	Bradypus	M	2015-12-07	3	18:27:00	18:32:06	21445366	445366	12195	306	0.085	00:05:06	0	1	0	0	0	0	538.457	0.0441576	5.5e-05	-1.01e-05	-5.39e-05	12018.1	0.985571	0.0601749	-0.879911	-0.139888	0.000419588	0.0204838	0	0	0.0151057	184.199	0	0	0.000884024	0.0297325	0.000729699	0.0270129	0.000649313	0.0254816	0	400	1000	-76.39	-76.85	0.71
3	Bojangles	Bradypus	M	2015-12-07	3	18:32:28	18:43:32	21458425	458425	26416	664	0.184444	00:11:04	0	0	0	1	0	0	1373.06	0.0519803	7.79e-05	4.48e-06	2.71e-05	25782.2	0.976044	-0.0276516	0.746193	-0.154467	0.000698751	0.0264339	4.81e-07	0.00069326	0.0306844	810.528	4.81e-07	0.00069326	0.00138064	0.037157	0.000852963	0.0292055	0.00120405	0.0346994	0	400	1000	-76.17	-82.38	6.3
3	Bojangles	Bradypus	M	2015-12-07	3	18:43:32	18:45:56	21484839	484839	5703	144	0.04	00:02:24	0	0	0	0	1	0	342.315	0.0600342	-0.00028289	-6.38e-06	-0.000196443	5600.53	0.982205	-0.0705591	0.921401	-0.0619998	0.000527159	0.0229599	3.34e-06	0.00182748	0.0194779	111.063	3.6e-06	0.00189647	0.00206706	0.0454649	0.000846828	0.0291003	0.00137304	0.0370546	0	400	1000	-82.38	-79.36	3.56
3	Bojangles	Bradypus	M	2015-12-07	3	18:45:45	22:10:39	21490101	490101	488985	12294	3.415	03:24:54	0	0	0	1	0	0	20230.2	0.041372	-5.51e-07	-8.57e-07	7e-07	473496	0.968327	-0.047184	0.186713	-0.263509	0.000367044	0.0191584	3.57e-07	0.000597483	0.0334969	16379.5	3.61e-07	0.000601232	0.000681984	0.0261148	0.000611506	0.0247286	0.000693726	0.0263387	0	400	1000	-79.44	-98.96	20.96
3	Bojangles	Bradypus	M	2015-12-07	3	22:10:36	22:20:18	22478947	478947	23160	582	0.161667	00:09:42	0	1	0	0	0	0	912.162	0.0393869	2.36e-05	-1.68e-05	-1.8e-05	22428.2	0.968442	-0.832348	0.23763	0.322633	0.000315056	0.0177498	4.01e-07	0.000632925	0.0315577	730.844	4.01e-07	0.000632925	0.000600932	0.0245139	0.000561569	0.0236974	0.000582779	0.0241408	0	400	1000	-99	-99.6	0.91
3	Bojangles	Bradypus	M	2015-12-07	3	22:20:58	22:34:52	22503684	503684	33160	834	0.231667	00:13:54	0	0	0	1	0	0	1260.59	0.0380165	9.57e-07	1.92e-05	1.6e-05	32813.4	0.989578	0.0895588	0.520358	-0.0879436	0.000296151	0.017209	0	0	0.0350904	1163.56	0	0	0.000530742	0.0230378	0.000509199	0.0225654	0.000577672	0.0240348	0	400	1000	-99.32	-98.2	1.54
3	Bojangles	Bradypus	M	2015-12-07	3	22:34:38	01:49:38	22536316	536316	462107	-74781	-20.7725	03:15:00	1	0	0	0	0	0	16841.2	0.0364445	5.57e-07	1.33e-07	1e-07	474023	1.02579	0.229031	0.650462	0.75059	0.000268868	0.0163972	0	0	0.0258199	11931.5	0	0	0.000419046	0.0204706	0.000464755	0.0215582	0.000551221	0.0234781	0	400	1000	-98.24	-72.76	26.04
3	Bojangles	Bradypus	M	7/13/15	4	01:49:24	03:06:09	24001053	1053	183160	4605	1.27917	01:16:45	1	0	0	0	0	0	6804.22	0.0371493	1.52e-06	-4.76e-07	-3.61e-06	190438	1.03974	0.109014	0.596486	0.843269	0.000262287	0.0161953	0	0	0.0397422	7279.15	0	0	0.000522169	0.022851	0.000499083	0.0223402	0.000452884	0.0212811	0	400	1000	-72.69	-75.17	3.33
3	Bojangles	Bradypus	M	7/13/15	4	03:05:51	03:42:11	24183499	183499	86695	2180	0.605556	00:36:20	0	0	0	1	0	0	3335.89	0.0384789	-5.94e-06	-1.06e-06	-5.94e-06	84476.8	0.974426	-0.016305	0.697673	-0.107587	0.000294163	0.0171512	0	0	0.0279141	2419.98	0	0	0.000522872	0.0228664	0.000531666	0.0230579	0.00057352	0.0239483	0	400	1000	-75.32	-71.18	4.16
3	Bojangles	Bradypus	M	7/13/15	4	03:41:52	03:46:43	24269469	269469	11561	291	0.0808333	00:04:51	0	0	0	0	1	0	497.86	0.0430675	-4.56e-05	6.82e-06	-1.1e-05	11521.8	0.996696	0.0774482	0.915201	0.0926381	0.000429675	0.0207286	0	0	0.0127333	147.198	0	0	0.00080955	0.0284526	0.000634723	0.0251937	0.000724798	0.0269221	0	400	1000	-71.47	-69.8	1.89
3	Bojangles	Bradypus	M	7/13/15	4	03:49:01	08:47:46	24286509	286509	712968	17925	4.97917	04:58:45	1	0	0	0	0	0	25664.1	0.0359963	2.14e-06	-1.36e-06	2.68e-06	717319	1.0061	0.322382	0.80289	0.511401	0.000263629	0.0162367	0	0	0.00703461	5015.44	0	0	0.000411378	0.0202824	0.000543086	0.0233042	0.000441728	0.0210173	0	400	1000	-69.69	-88.58	21.72
3	Bojangles	Bradypus	M	7/13/15	4	08:48:13	15:46:48	26000527	527	998948	25115	6.97639	06:58:35	1	0	0	0	0	0	35500.7	0.0355382	2.62e-07	-5.22e-07	6.29e-07	1010000	1.01253	0.194084	0.81656	0.493155	0.000265581	0.0162967	4.35e-08	0.000208573	0.0148891	14873.5	4.35e-08	0.000208573	0.000430311	0.0207439	0.000479766	0.0219036	0.000462344	0.0215022	0	400	1000	-88.47	-59.45	31.26
3	Bojangles	Bradypus	M	7/13/15	4	12:17:44	18:24:55	27000527	527	876317	22031	6.11972	06:07:11	1	0	0	0	0	0	30683.9	0.0350147	-9.67e-08	9.69e-07	1.48e-06	890250	1.0159	0.148068	0.760463	0.612382	0.000268092	0.0163735	4.96e-08	0.000222689	0.0172224	15092.3	4.96e-08	0.000222689	0.000411036	0.020274	0.000455889	0.0213516	0.000475534	0.0218067	0	400	1000	-70.72	-67.84	13.54
3	Bojangles	Bradypus	M	7/13/15	4	18:25:18	18:32:03	27877758	877758	16139	405	0.1125	00:06:45	0	0	0	1	0	0	777.937	0.0482053	4.23e-05	-2.29e-05	-7.3e-05	15888.3	0.984528	-0.0344103	0.65432	-0.0240649	0.00114614	0.0338546	0	0	0.0200746	323.965	0	0	0.00105745	0.0325185	0.001054	0.0324654	0.00142837	0.0377938	0	400	1000	-67.95	-69.2	1.82
3	Bojangles	Bradypus	M	7/13/15	4	18:31:58	18:40:04	27893674	893674	19344	486	0.135	00:08:06	0	1	0	0	0	0	911.692	0.0471329	1.23e-05	-6.13e-05	-6.4e-05	18985.5	0.981519	-0.124419	-0.935523	-0.148126	0.000658131	0.0256541	0	0	0.0185276	358.378	0	0	0.000914843	0.0302464	0.00103932	0.0322384	0.000837712	0.0289432	0	400	1000	-69.17	-69.44	0.92
3	Bojangles	Bradypus	M	7/13/15	4	18:40:01	18:44:03	27912905	912905	9618	242	0.0672222	00:04:02	0	1	0	0	0	0	435.486	0.0452829	-9.39e-05	0.000147266	-0.000240815	9735.64	1.01234	-0.0863615	0.590997	0.718526	0.000542963	0.0233016	0	0	0.0201187	193.481	0	0	0.000720744	0.0268467	0.000865497	0.0294193	0.000903171	0.0300528	0	400	1000	-69.48	-70.19	0.91
3	Bojangles	Bradypus	M	7/13/15	4	18:44:03	18:47:20	27922521	922521	7849	197	0.0547222	00:03:17	0	1	0	0	0	0	306.153	0.0390103	-0.000142571	-2.18e-05	-0.000108631	7615.84	0.970418	-0.863225	0.252202	0.320877	0.000332396	0.0182317	0	0	0.0295818	232.158	0	0	0.000642176	0.0253412	0.000511333	0.0226127	0.000543966	0.0233231	0	400	1000	-70.19	-70.76	0.66
3	Bojangles	Bradypus	M	7/13/15	4	18:47:23	18:49:20	27930479	930479	4644	117	0.0325	00:01:57	0	0	0	1	0	0	216.989	0.0467346	-7.75e-05	-7.01e-05	1.27e-05	4620.98	0.995257	0.108753	0.908728	-0.0733994	0.000467196	0.0216147	1.89e-06	0.00137585	0.0152211	70.6716	1.89e-06	0.00137585	0.000840952	0.0289992	0.000831172	0.0288301	0.00088712	0.0297846	0	400	1000	-70.71	-70.83	0.62
3	Bojangles	Bradypus	M	7/13/15	4	18:49:20	18:50:01	27935121	935121	1660	41	0.0113889	00:00:41	0	0	0	1	0	0	108.117	0.0651702	0.000217063	0.000165998	0.000256796	1613.14	0.972355	-0.172919	0.84611	-0.333515	0.00805105	0.0897276	0	0	0.030538	50.6626	0	0	0.00895462	0.0946288	0.00135227	0.0367732	0.0023512	0.0484891	0	400	1000	-70.83	-70.8	0.3
3	Bojangles	Bradypus	M	7/13/15	4	18:50:01	18:54:36	27936779	936779	10944	275	0.0763889	00:04:35	0	1	0	0	0	0	490.88	0.0448579	2.39e-05	-3.55e-06	1.53e-05	11075.4	1.0121	0.165247	0.967199	0.179041	0.00124663	0.0353076	2.23e-08	0.000149366	0.0135121	147.863	2.23e-08	0.000149366	0.00129984	0.0360533	0.00100916	0.0317672	0.00092989	0.0304941	0	400	1000	-70.8	-70.73	0.5
3	Bojangles	Bradypus	M	7/13/15	4	18:54:34	19:16:28	27947610	947610	52281	1314	0.365	00:21:54	0	0	0	1	0	0	2089.1	0.0399597	4.31e-06	-1.25e-06	-5.06e-06	50462.6	0.965236	0.0182025	0.72139	-0.380995	0.000314179	0.0177251	1.35e-07	0.000368003	0.0352422	1842.46	1.35e-07	0.000368003	0.000588399	0.0242569	0.000547925	0.0234078	0.000676841	0.0260162	0	400	1000	-70.71	0	72.31
3	Bojangles	Bradypus	M	7/13/15	4	19:16:57	19:46:30	29001053	1053	70528	1773	0.4925	00:29:33	0	0	0	1	0	0	2852.87	0.0404507	-2.29e-06	-2.64e-06	-1.5e-05	68716.6	0.97433	-0.00541319	0.595293	-0.18466	0.000334753	0.0182963	6.92e-09	8.32e-05	0.0277256	1955.4	6.92e-09	8.32e-05	0.000627883	0.0250576	0.000580974	0.0241034	0.000653544	0.0255645	0	400	1000	-72.31	-75.37	3.24
3	Bojangles	Bradypus	M	7/13/15	4	20:01:03	20:18:44	29106306	106306	42188	1061	0.294722	00:17:41	0	0	0	0	0	1	1833.03	0.04345	-2.43e-05	1.52e-05	-1.93e-06	41695.3	0.988344	-0.00352717	0.892141	-0.0241959	0.000345965	0.0186001	0	0	0.0161849	682.794	0	0	0.000780264	0.0279332	0.000588873	0.0242667	0.000747538	0.0273411	0	400	1000	-84.85	-96.27	11.61
3	Bojangles	Bradypus	M	7/13/15	4	20:18:39	20:49:42	29148302	148302	74113	1863	0.5175	00:31:03	0	0	0	1	0	0	2784.27	0.0375684	-4.38e-06	2e-06	9.82e-07	73259.7	0.9885	-0.0941741	0.873692	0.0184968	0.000272369	0.0165036	0	0	0.0172095	1275.43	0	0	0.00049537	0.0222569	0.000506778	0.0225117	0.000525417	0.022922	0	400	1000	-96.32	-98.75	2.68
3	Bojangles	Bradypus	M	7/13/15	4	20:49:38	20:52:01	29222223	222223	5703	143	0.0397222	00:02:23	0	1	0	0	0	0	202.405	0.0354972	-1.04e-05	1.71e-06	2.57e-06	5673.75	0.995046	0.494829	0.862105	0.000546854	0.000249279	0.0157886	0	0	0.00604302	34.4573	0	0	0.000425855	0.0206362	0.000371948	0.019286	0.000545356	0.0233529	0	400	1000	-98.74	-99.06	0.48
3	Bojangles	Bradypus	M	7/13/15	4	20:52:15	21:22:32	29228474	228474	72270	1817	0.504722	00:30:17	0	0	0	0	1	0	3838.04	0.0531076	-3.27e-05	-1.23e-05	-3.24e-05	71004.3	0.982501	-0.135316	0.867446	-0.0319502	0.000503436	0.0224374	6.96e-07	0.000834214	0.0205158	1482.65	7.36e-07	0.000858168	0.00137783	0.0371191	0.000781923	0.0279629	0.00117264	0.0342438	0	400	1000	-98.9	-77.69	21.98
3	Bojangles	Bradypus	M	7/13/15	4	21:22:26	21:47:54	29300500	300500	60771	1528	0.424444	00:25:28	0	0	0	1	0	0	2995.18	0.0492872	-1.82e-05	1.12e-05	2.19e-05	58966.9	0.970329	0.0532173	0.671364	-0.239127	0.000455194	0.0213353	7.59e-07	0.000871377	0.0317645	1930.33	7.91e-07	0.000889628	0.00116507	0.0341331	0.000764983	0.0276583	0.000962096	0.0310177	0	400	1000	-77.51	-77.33	6.32
3	Bojangles	Bradypus	M	7/13/15	4	21:47:54	21:51:39	29361269	361269	8960	225	0.0625	00:03:45	0	1	0	0	0	0	320.414	0.0357644	8.28e-06	-7.75e-05	-0.00011053	8541.31	0.953377	-0.291209	0.705776	-0.555399	0.000266187	0.0163152	0	0	0.0466229	417.694	0	0	0.000426831	0.0206599	0.000476345	0.0218253	0.000484657	0.0220149	0	400	1000	-77.33	-77.43	0.43
3	Bojangles	Bradypus	M	7/13/15	4	22:21:17	22:32:01	29440945	440945	25611	644	0.178889	00:10:44	0	0	0	1	0	0	1220.58	0.0476602	-8.13e-06	3.05e-05	-1.81e-05	24683.6	0.963825	-0.417846	0.537076	-0.158863	0.000460178	0.0214518	4.58e-07	0.00067645	0.0374589	959.322	4.58e-07	0.00067645	0.000783042	0.0279829	0.000731735	0.0270506	0.0011502	0.0339146	0	400	1000	-79.59	-79.64	0.9
3	Bojangles	Bradypus	M	7/13/15	4	22:31:58	22:33:54	29466436	466436	4626	116	0.0322222	00:01:56	0	0	0	0	1	0	232.327	0.0502329	0.00022519	0.000213841	0.000290699	4500.05	0.972984	-0.106815	0.82236	-0.247225	0.000393528	0.0198375	0	0	0.0277425	128.309	5.28e-08	0.000229755	0.00129592	0.035999	0.000617293	0.0248454	0.000948057	0.0307905	0	400	1000	-79.62	-76.21	3.54
3	Bojangles	Bradypus	M	7/13/15	4	22:33:51	22:53:29	29470941	470941	46833	1178	0.327222	00:19:38	0	0	0	1	0	0	2226.52	0.0475427	6.35e-05	2.67e-06	-1.19e-06	45227	0.96573	-0.0157164	0.200659	-0.353773	0.000680202	0.0260807	1.27e-06	0.00112783	0.0355766	1666.12	1.27e-06	0.00112783	0.00101291	0.0318263	0.000851187	0.0291751	0.00107823	0.0328365	0	400	1000	-76.15	-75.18	2.38
3	Bojangles	Bradypus	M	7/13/15	4	22:53:23	22:58:09	29517535	517535	11384	286	0.0794444	00:04:46	0	0	0	0	1	0	582.991	0.051216	-6.72e-05	-4.7e-05	5.63e-05	10967.4	0.963491	-0.169163	0.761172	-0.38753	0.000706406	0.0265783	0	0	0.0373216	424.832	0	0	0.00159079	0.0398847	0.000785484	0.0280265	0.000923243	0.0303849	0	400	1000	-75.39	-71.41	4
3	Bojangles	Bradypus	M	7/13/15	4	22:58:09	23:03:43	29528917	528917	13280	334	0.0927778	00:05:34	0	0	0	1	0	0	515.134	0.0387931	9.92e-05	3.01e-05	-1.42e-05	13298.7	1.00148	0.342215	0.679833	0.414224	0.000282327	0.0168026	0	0	0.0138579	184.019	0	0	0.000507034	0.0225174	0.000562981	0.0237272	0.000572395	0.0239248	0	400	1000	-71.41	-70.74	0.91
3	Bojangles	Bradypus	M	7/13/15	4	23:03:42	23:08:02	29542195	542195	10317	260	0.0722222	00:04:20	0	1	0	0	0	0	397.72	0.0385537	-1.16e-05	3.62e-05	-4.38e-05	10266	0.995149	0.265896	0.954312	-0.0288308	0.000289982	0.0170289	0	0	0.0107636	111.037	0	0	0.00047039	0.0216885	0.000564415	0.0237574	0.000574497	0.0239687	0	400	1000	-70.74	-70.3	0.89
3	Bojangles	Bradypus	M	7/13/15	4	23:08:21	23:12:46	29553280	553280	10550	265	0.0736111	00:04:25	0	0	0	1	0	0	484.839	0.0459606	-6.17e-05	-3.77e-05	-1.96e-05	10232	0.969948	-0.250115	0.680098	-0.17498	0.000383187	0.0195752	0	0	0.0325381	343.245	0	0	0.000959251	0.0309718	0.000660422	0.0256987	0.000799746	0.0282798	0	400	1000	-70.06	-69.62	1.04
3	Bojangles	Bradypus	M	7/13/15	4	23:13:14	23:17:15	29564914	564914	9620	241	0.0669444	00:04:01	0	1	0	0	0	0	362.576	0.0376937	2.97e-06	2.97e-05	8.46e-05	9351.32	0.972171	0.505709	0.774429	-0.280566	0.000274649	0.0165725	0	0	0.0278288	267.685	0	0	0.000476251	0.0218232	0.00058709	0.0242299	0.000471251	0.0217083	0	400	1000	-69.53	-69.79	0.59
3	Bojangles	Bradypus	M	7/13/15	4	23:17:15	23:20:50	29574532	574532	8534	215	0.0597222	00:03:35	0	1	0	0	0	0	318.582	0.0373353	-6.38e-05	1.47e-05	-6.94e-05	8191.73	0.960006	0.281322	0.719954	-0.551518	0.000263511	0.016233	0	0	0.0399943	341.271	0	0	0.000458754	0.0214186	0.000483131	0.0219802	0.000552256	0.0235001	0	400	1000	-69.79	-69.6	0.84
3	Bojangles	Bradypus	M	7/13/15	4	23:20:50	23:21:48	29583064	583064	2329	58	0.0161111	00:00:58	0	0	0	1	0	0	98.5425	0.0423292	2.45e-05	1.23e-05	0.000131823	2260.16	0.97086	-0.188102	0.838629	-0.307846	0.000332337	0.0182301	0	0	0.0340866	79.3535	0	0	0.000695612	0.0263745	0.000580778	0.0240993	0.000801427	0.0283095	0	400	1000	-69.6	-69.52	0.22
3	Bojangles	Bradypus	M	7/13/15	4	23:21:44	23:24:01	29585236	585236	5431	137	0.0380556	00:02:17	0	1	0	0	0	0	196.647	0.0362149	-2.3e-05	-2.9e-05	-1.34e-05	5209.94	0.959473	-0.555947	0.739471	-0.251195	0.000264553	0.0162651	0	0	0.0405271	220.062	0	0	0.000456449	0.0213647	0.000525105	0.0229152	0.000433968	0.0208319	0	400	1000	-69.55	-69.79	0.35
3	Bojangles	Bradypus	M	7/13/15	4	23:24:05	23:28:30	29590820	590820	10551	265	0.0736111	00:04:25	0	0	0	1	0	0	392.497	0.0372035	1.82e-05	-2.32e-05	4.28e-06	10118.3	0.959078	-0.419365	0.741303	-0.337165	0.000291117	0.0170622	0	0	0.0409217	431.724	0	0	0.000460327	0.0214552	0.000498533	0.0223278	0.000561732	0.0237009	0	400	1000	-69.77	-70.09	0.53
3	Bojangles	Bradypus	M	7/13/15	4	23:28:26	23:32:47	29601214	601214	10395	261	0.0725	00:04:21	0	1	0	0	0	0	387.733	0.0373036	1.71e-05	-1.34e-05	1.14e-05	9984.01	0.960555	0.103057	0.272745	-0.910819	0.000283343	0.0168328	0	0	0.0394453	409.995	0	0	0.000519662	0.0227961	0.000417581	0.0204348	0.000571995	0.0239164	0	400	1000	-70.03	-69.76	0.72
3	Bojangles	Bradypus	M	7/13/15	4	23:32:55	23:34:09	29611917	611917	2950	74	0.0205556	00:01:14	0	0	0	1	0	0	110.385	0.0374314	0.000179732	-0.000185527	5.4e-05	2807.19	0.951912	0.558888	-0.345114	-0.626183	0.000251095	0.015846	0	0	0.0480883	141.812	0	0	0.000467336	0.021618	0.00047487	0.0217915	0.000549958	0.0234512	0	400	1000	-69.79	-69.5	0.37
3	Bojangles	Bradypus	M	7/13/15	4	23:34:09	23:39:17	29614865	614865	12256	308	0.0855556	00:05:08	0	1	0	0	0	0	457.522	0.0373335	-1.13e-05	-9.94e-06	1.7e-05	11735	0.957564	0.297403	-0.732164	-0.53524	0.000258942	0.0160917	0	0	0.0424356	520.048	0	0	0.000433317	0.0208163	0.000510853	0.022602	0.000538604	0.0232078	0	400	1000	-69.5	-70.1	0.86
3	Bojangles	Bradypus	M	7/13/15	4	23:39:13	23:58:55	29626964	626964	47005	1182	0.328333	00:19:42	0	0	0	1	0	0	1771.78	0.0376943	-1.95e-05	1.83e-05	2.86e-06	44969	0.956706	0.0200007	0.200314	-0.592063	0.000275185	0.0165887	0	0	0.0432963	2035.1	0	0	0.000492442	0.022191	0.000504544	0.0224621	0.000546179	0.0233705	0	400	1000	-70.17	-70.46	1.19
3	Bojangles	Bradypus	M	7/13/15	4	23:58:47	00:01:47	29673657	673657	6517	-86236	-23.9544	00:03:00	0	1	0	0	0	0	231.012	0.0354531	1.47e-05	-2.44e-05	1.3e-05	6238.28	0.957379	-0.926182	-0.204708	0.116381	0.000290676	0.0170492	0	0	0.0426214	277.721	0	0	0.00045812	0.0214037	0.000447291	0.0211493	0.000483261	0.0219832	0	400	1000	-70.39	-70.65	0.38
3	Bojangles	Bradypus	M	7/14/15	5	00:01:31	00:02:22	29680172	680172	2019	51	0.0141667	00:00:51	0	0	0	1	0	0	84.9763	0.0421092	0.000403594	8.94e-05	-0.000314915	1926.63	0.954723	-0.119203	-0.203799	-0.620743	0.00033778	0.0183788	0	0	0.045277	91.3689	0	0	0.000694555	0.0263544	0.000495903	0.0222689	0.000824126	0.0287076	0	400	1000	-70.65	-70.87	0.49
3	Bojangles	Bradypus	M	7/14/15	5	00:02:37	00:08:01	29682809	682809	12878	324	0.09	00:05:24	0	1	0	0	0	0	468.56	0.0363873	7.2e-07	5.4e-06	-1.74e-06	12182.2	0.946047	0.649473	-0.439821	-0.518893	0.000254151	0.0159421	0	0	0.0539529	694.751	0	0	0.000436408	0.0208904	0.000500036	0.0223615	0.000480716	0.0219252	0	400	1000	-70.88	-70.15	0.91
3	Bojangles	Bradypus	M	7/14/15	5	00:08:12	00:08:48	29696150	696150	1398	36	0.01	00:00:36	0	0	0	1	0	0	58.3176	0.0417449	0.000388318	0.000505932	0.000179829	1347.61	0.964649	0.726947	0.322198	-0.364613	0.000284161	0.0168571	0	0	0.0353513	49.3857	0	0	0.000622847	0.0249569	0.000637527	0.0252493	0.000609565	0.0246894	0	400	1000	-70.17	-70.07	0.31
3	Bojangles	Bradypus	M	7/14/15	5	00:08:51	00:15:02	29697701	697701	14739	371	0.103056	00:06:11	0	1	0	0	0	0	527.7	0.0358054	4.15e-05	-4.29e-05	6.81e-06	14326.4	0.972069	0.914679	0.144144	-0.262179	0.000249292	0.015789	0	0	0.027931	411.648	0	0	0.000448011	0.0211663	0.000432075	0.0207864	0.000487536	0.0220802	0	400	1000	-70.08	-69.37	0.84
3	Bojangles	Bradypus	M	7/14/15	5	00:14:58	00:21:13	29712283	712283	14894	375	0.104167	00:06:15	0	0	0	1	0	0	594.875	0.0399433	-1.23e-05	2.23e-05	-3.66e-05	14227.2	0.955297	-0.36371	0.0711044	-0.754679	0.000320696	0.017908	0	0	0.0447029	665.76	0	0	0.000594983	0.0243923	0.000550443	0.0234615	0.000644064	0.0253784	0	400	1000	-69.51	-67.67	1.91
3	Bojangles	Bradypus	M	7/14/15	5	00:21:16	00:23:49	29727330	727330	6052	153	0.0425	00:02:33	0	1	0	0	0	0	232.769	0.0384679	0.000154045	1.09e-05	-3.51e-05	5818.22	0.961531	-0.0277884	0.607211	-0.741254	0.000294857	0.0171714	0	0	0.0384691	232.777	0	0	0.000443456	0.0210584	0.00052887	0.0229972	0.000654148	0.0255763	0	400	1000	-67.72	-67.39	0.52
3	Bojangles	Bradypus	M	7/14/15	5	00:23:56	00:26:25	29733690	733690	5897	149	0.0413889	00:02:29	0	0	0	1	0	0	275.938	0.0468008	-1.47e-05	-0.000119296	0.000116232	5628.8	0.954682	-0.167025	0.0679471	-0.705758	0.00122393	0.0349848	8.53e-06	0.00292062	0.0453183	267.197	8.53e-06	0.00292062	0.00181043	0.0425492	0.000810144	0.028463	0.000963602	0.0310419	0	400	1000	-67.33	-67.14	0.45
3	Bojangles	Bradypus	M	7/14/15	5	00:26:28	00:29:51	29739740	739740	8068	203	0.0563889	00:03:23	0	1	0	0	0	0	388.91	0.04821	-3.32e-05	-2.51e-05	1.29e-05	7852.78	0.973445	0.383163	-0.840566	-0.277965	0.000706939	0.0265883	0	0	0.026555	214.219	0	0	0.00100074	0.0316345	0.00103509	0.0321729	0.000891823	0.0298634	0	400	1000	-67.13	-66.23	0.97
3	Bojangles	Bradypus	M	7/14/15	5	00:29:52	00:36:20	29747831	747831	15428	388	0.107778	00:06:28	0	0	0	1	0	0	665.074	0.0431111	2.74e-05	0.000115542	-0.000103103	15075.5	0.977218	0.126574	0.364129	0.0754971	0.00050379	0.0224453	9.02e-07	0.000949766	0.0229543	354.116	9.02e-07	0.000949766	0.000674674	0.0259745	0.0007896	0.0280998	0.000806992	0.0284076	0	400	1000	-66.23	-65.34	1.27
3	Bojangles	Bradypus	M	7/14/15	5	00:36:20	00:39:24	29763257	763257	7320	184	0.0511111	00:03:04	0	1	0	0	0	0	332.55	0.0454365	-3.11e-05	-6.38e-05	-4.49e-05	7213.43	0.985576	0.525461	0.759043	-0.0803134	0.000564802	0.0237656	0	0	0.0146537	107.25	0	0	0.000881728	0.0296939	0.000794833	0.0281928	0.000887799	0.029796	0	400	1000	-65.34	-65.32	0.42
3	Bojangles	Bradypus	M	7/14/15	5	00:39:14	00:43:22	29770180	770180	9891	248	0.0688889	00:04:08	0	0	0	1	0	0	424.299	0.0429018	-0.000104	-4.38e-05	-0.000113628	9561.75	0.96681	0.427298	-0.221955	-0.298788	0.000362385	0.0190364	1.63e-06	0.00127642	0.0331903	328.252	1.63e-06	0.00127642	0.000750393	0.0273933	0.000681076	0.0260974	0.000759601	0.0275609	0	400	1000	-65.08	-64.97	0.89
3	Bojangles	Bradypus	M	7/14/15	5	00:43:27	00:47:11	29780267	780267	8902	224	0.0622222	00:03:44	0	1	0	0	0	0	376.255	0.0422711	1.73e-05	3.68e-06	-6.39e-06	8776.46	0.986008	-0.561419	0.493133	0.62817	0.000537652	0.0231873	0	0	0.0142142	126.521	0	0	0.000771069	0.0277681	0.000659901	0.0256885	0.00075996	0.0275674	0	400	1000	-64.92	-64.33	0.68
3	Bojangles	Bradypus	M	7/14/15	5	00:47:46	00:50:20	29790551	790551	6133	154	0.0427778	00:02:34	0	1	0	0	0	0	261.71	0.0426793	2.36e-05	-1.57e-05	-4.79e-05	5876.24	0.958292	-0.903801	0.306466	0.0556215	0.000506795	0.0225121	0	0	0.0417083	255.755	0	0	0.000801619	0.0283129	0.000570378	0.0238826	0.000801022	0.0283023	0	400	1000	-64.2	-64.2	0.34
3	Bojangles	Bradypus	M	7/14/15	5	00:50:20	01:11:43	29796682	796682	51029	1283	0.356389	00:21:23	0	0	0	1	0	0	2183.95	0.0427991	1.62e-05	3.16e-06	-2.3e-06	49634	0.972683	-0.137215	0.557296	-0.0583915	0.00033215	0.018225	6.89e-07	0.000830036	0.0309334	1578.47	6.89e-07	0.000830036	0.000715533	0.0267494	0.000635676	0.0252126	0.000719121	0.0268164	0	400	1000	-64.2	-64.47	2.21
3	Bojangles	Bradypus	M	7/14/15	5	01:11:33	01:21:00	29847314	847314	22549	567	0.1575	00:09:27	0	1	0	0	0	0	795.73	0.0352905	2.77e-05	-1.97e-05	-9.91e-06	22024	0.976761	0.952956	0.0577343	-0.154303	0.000236594	0.0153816	0	0	0.0232393	524.001	0	0	0.000427246	0.0206699	0.000454856	0.0213274	0.000441127	0.021003	0	400	1000	-64.51	-64	0.71
3	Bojangles	Bradypus	M	7/14/15	5	01:21:05	01:48:45	29870058	870058	66061	1660	0.461111	00:27:40	0	0	0	1	0	0	2663.29	0.0403163	3.06e-06	-1.4e-05	-3.18e-06	63729.9	0.964728	0.0537145	0.381934	-0.515336	0.000330166	0.0181705	1.07e-07	0.000327378	0.0366	2417.8	1.07e-07	0.000327378	0.000604143	0.0245793	0.00056397	0.0237481	0.000675009	0.0259809	0	400	1000	-63.88	-62.85	2.83
3	Bojangles	Bradypus	M	7/14/15	5	01:48:45	02:06:44	29936117	936117	42920	1079	0.299722	00:17:59	0	1	0	0	0	0	1940.49	0.0452129	-1.52e-06	9.84e-06	4.14e-06	42462.8	0.989371	0.0260063	-0.960608	-0.151318	0.000541758	0.0232757	5.69e-09	7.54e-05	0.0109012	467.867	0	0	0.00093903	0.0306436	0.00081847	0.0286089	0.000698758	0.026434	0	400	1000	-62.85	-62.43	1.16
3	Bojangles	Bradypus	M	7/14/15	5	02:06:49	02:15:26	29979233	979233	20571	517	0.143611	00:08:37	0	0	0	1	0	0	913.297	0.0443995	2.15e-06	2.13e-05	-1.22e-05	20119.1	0.978079	-0.346588	-0.307638	0.0987064	0.000393094	0.0198266	1.99e-06	0.00141207	0.0237462	488.459	2.07e-06	0.00143707	0.000806436	0.0283978	0.000739057	0.0271856	0.000755044	0.0274781	0	400	1000	-62.54	0	62.6
3	Bojangles	Bradypus	M	7/14/15	5	02:15:37	02:23:22	31000211	211	18504	465	0.129167	00:07:45	0	0	0	1	0	0	807.231	0.043627	-4.53e-05	-5.09e-05	-1.57e-05	18130	0.979844	0.0202344	0.302154	0.141802	0.000412082	0.0202998	7.92e-08	0.000281368	0.0337699	624.845	1.98e-07	0.000444882	0.000764419	0.0276481	0.000717868	0.0267931	0.000738386	0.0271733	0	400	1000	-62.15	-62.06	0.67
3	Bojangles	Bradypus	M	7/14/15	5	02:23:43	02:25:34	31019554	19554	4417	111	0.0308333	00:01:51	0	1	0	0	0	0	215.107	0.0487109	0.000551528	-0.000386114	3.83e-05	4368.96	0.989348	-0.104674	-0.977225	-0.056016	0.000474847	0.021791	0	0	0.0110811	48.9341	0	0	0.0011009	0.0331798	0.000727888	0.0269794	0.000858417	0.0292988	0	400	1000	-62.23	-62.17	0.39
3	Bojangles	Bradypus	M	7/14/15	5	02:25:59	02:32:44	31024956	24956	16127	405	0.1125	00:06:45	0	0	0	1	0	0	687.297	0.0426204	-3.58e-05	-1.81e-05	-1.71e-05	15557	0.964717	-0.206238	0.649782	-0.273595	0.000414491	0.0203591	0	0	0.0372766	601.123	0	0	0.000748818	0.0273645	0.000601253	0.0245205	0.000776584	0.0278673	0	400	1000	-61.83	-61.65	0.64
3	Bojangles	Bradypus	M	7/14/15	5	02:32:35	02:35:28	31040697	40697	6913	173	0.0480556	00:02:53	0	1	0	0	0	0	254.153	0.0367699	-0.000205287	-0.000173745	-0.000161206	6548.34	0.947387	-0.449872	0.199602	-0.786434	0.000281369	0.0167741	0	0	0.0526134	363.664	0	0	0.000472033	0.0217263	0.000456775	0.0213723	0.000540239	0.023243	0	400	1000	-61.6	-61.53	0.27
3	Bojangles	Bradypus	M	7/14/15	5	02:35:23	02:43:21	31047416	47416	19007	478	0.132778	00:07:58	0	0	0	1	0	0	785.113	0.0413087	2.71e-05	1.35e-05	2.71e-05	18522.8	0.974576	-0.0463801	0.66399	-0.0958599	0.000435846	0.0208769	0	0	0.0269077	511.408	0	0	0.000754465	0.0274675	0.000616967	0.0248388	0.000671393	0.0259113	0	400	1000	-61.6	-61.27	0.7
3	Bojangles	Bradypus	M	7/14/15	5	02:43:17	02:46:10	31066229	66229	6913	173	0.0480556	00:02:53	0	1	0	0	0	0	251.72	0.0364178	5.77e-05	-1.21e-05	9.43e-06	6762.25	0.978335	0.873082	0.426345	-0.0487509	0.000237112	0.0153984	0	0	0.0216646	149.746	0	0	0.000456881	0.0213748	0.000463556	0.0215304	0.000481464	0.0219423	0	400	1000	-61.39	-61.12	0.5
3	Bojangles	Bradypus	M	7/14/15	5	02:46:10	02:56:23	31073140	73140	24381	613	0.170278	00:10:13	0	0	0	1	0	0	1090.18	0.0447163	-4.1e-05	1.73e-05	8.9e-06	23577	0.967063	-0.243714	0.583065	-0.243682	0.000371649	0.0192782	0	0	0.0382655	932.912	0	0	0.000812153	0.0284983	0.000649656	0.0254884	0.000810561	0.0284704	0	400	1000	-61.12	-58.62	2.55
3	Bojangles	Bradypus	M	7/14/15	5	02:51:24	02:55:20	31085617	85617	9409	236	0.0655556	00:03:56	0	0	0	0	1	0	449.803	0.0478107	4.74e-05	0.000101388	4.87e-05	9018.23	0.95857	-0.258404	0.621893	-0.510722	0.000426182	0.0206442	0	0	0.0421508	396.555	0	0	0.00098946	0.0314557	0.000735925	0.0271279	0.000898037	0.0299673	0	400	1000	-60.31	-58.85	1.49
3	Bojangles	Bradypus	M	7/14/15	5	02:56:28	02:58:24	31097711	97711	4610	116	0.0322222	00:01:56	0	1	0	0	0	0	175.367	0.0380489	0.000139259	-2.73e-05	-3.35e-05	4556.42	0.988592	-0.282636	0.79317	0.449286	0.000264958	0.0162775	0	0	0.0128525	59.2373	0	0	0.00052446	0.0229011	0.00056832	0.0238395	0.000450407	0.0212228	0	400	1000	-58.6	-59.37	0.77
3	Bojangles	Bradypus	M	7/14/15	5	02:58:18	02:59:10	31102109	102109	2033	52	0.0144444	00:00:52	0	1	0	0	0	0	78.9465	0.0388516	-8.31e-05	0.000192237	-0.000305416	2008.6	0.988484	0.326049	0.929211	0.0328952	0.000242699	0.0155788	0	0	0.0117554	23.887	0	0	0.000455	0.0213307	0.000526969	0.0229558	0.000611313	0.0247247	0	400	1000	-59.3	-59.29	0.25
3	Bojangles	Bradypus	M	7/14/15	5	02:59:10	03:10:17	31104140	104140	26562	667	0.185278	00:11:07	0	0	0	1	0	0	1150.55	0.0433173	2.17e-05	-1.76e-05	1.79e-05	25976.2	0.977983	-0.0162434	0.503531	-0.0468289	0.000354974	0.0188408	0	0	0.0278226	738.995	0	0	0.000725445	0.0269341	0.000660046	0.0256914	0.000727762	0.0269771	0	400	1000	-59.29	-61.72	2.51
3	Bojangles	Bradypus	M	7/14/15	5	02:59:02	03:10:21	31103828	103828	27030	679	0.188611	00:11:19	0	0	0	1	0	0	1171.09	0.0433272	-2.96e-05	-5.15e-07	-1.94e-05	26435.5	0.978043	-0.0104494	0.505155	-0.0493623	0.000354383	0.0188251	0	0	0.0276732	747.979	0	0	0.000725214	0.0269298	0.000660523	0.0257006	0.000726632	0.0269561	0	400	1000	-59.36	-61.76	2.56
3	Bojangles	Bradypus	M	7/14/15	5	03:10:33	03:13:45	31131325	131325	7657	192	0.0533333	00:03:12	0	1	0	0	0	0	272.717	0.0356213	-5.67e-05	4.41e-05	2.53e-05	7297.1	0.953121	0.442224	-0.425525	-0.7006	0.000244587	0.0156393	0	0	0.0468785	358.902	0	0	0.000480979	0.0219312	0.000436143	0.020884	0.000446794	0.0211375	0	400	1000	-61.93	-61.7	0.42
3	Bojangles	Bradypus	M	7/14/15	5	03:13:45	03:16:30	31138980	138980	6564	165	0.0458333	00:02:45	0	0	0	1	0	0	328.077	0.0499889	7.17e-05	-3.63e-05	0.000136708	6276.25	0.956308	0.382203	0.0405779	-0.636202	0.000441112	0.0210027	1.41e-06	0.00118894	0.0437436	287.089	1.41e-06	0.00118894	0.00123878	0.0351963	0.000797149	0.0282338	0.000987164	0.0314192	0	400	1000	-61.7	-61.79	0.52
3	Bojangles	Bradypus	M	7/14/15	5	03:16:34	03:18:28	31145698	145698	4533	114	0.0316667	00:01:54	0	1	0	0	0	0	178.879	0.0394702	2.31e-05	0.000144373	-5.83e-05	4491.19	0.990996	0.743111	-0.301352	0.55385	0.000272261	0.0165003	0	0	0.00961807	43.5891	0	0	0.000485911	0.0220434	0.000563053	0.0237287	0.00063664	0.0252317	0	400	1000	-61.73	-61.92	0.33
3	Bojangles	Bradypus	M	7/14/15	5	03:18:24	03:25:36	31150073	150073	17187	432	0.12	00:07:12	0	0	0	1	0	0	741.196	0.0431279	3.67e-05	0.000107481	-3.81e-05	16647.3	0.968653	-0.194104	0.673488	-0.228147	0.000394381	0.019859	5.97e-07	0.000772427	0.0334893	575.546	5.97e-07	0.000772427	0.000723302	0.0268943	0.000594157	0.0243753	0.000828723	0.0287875	0	400	1000	-61.88	-62.64	1.47
3	Bojangles	Bradypus	M	7/14/15	5	03:25:36	03:29:56	31167258	167258	10314	260	0.0722222	00:04:20	0	1	0	0	0	0	364.348	0.035329	-8.86e-05	-1.46e-05	-2.33e-05	10483	1.01648	0.154666	0.849825	0.528899	0.000278017	0.0166738	0	0	0.016489	170.051	0	0	0.000388073	0.0196996	0.000463164	0.0215212	0.000536432	0.023161	0	400	1000	-62.64	-62.78	0.53
3	Bojangles	Bradypus	M	7/14/15	5	03:30:00	03:37:12	31177726	177726	17188	432	0.12	00:07:12	0	1	0	0	0	0	693.572	0.0403545	-1.3e-05	-6.97e-06	-2.62e-05	16881.5	0.982222	0.696777	0.531667	0.111393	0.000297509	0.0172484	0	0	0.0194766	334.745	0	0	0.000584264	0.0241716	0.000576352	0.0240073	0.000620927	0.0249184	0	400	1000	-62.75	-64.04	1.34
3	Bojangles	Bradypus	M	7/14/15	5	03:37:08	03:41:07	31194755	194755	9533	239	0.0663889	00:03:59	0	1	0	0	0	0	393.511	0.0412832	-9.71e-05	-9.39e-05	8.36e-05	9280.36	0.973601	-0.804126	0.278012	0.4274	0.000381246	0.0195255	0	0	0.0263994	251.639	0	0	0.000613169	0.0247622	0.00066109	0.0257117	0.000652382	0.0255418	0	400	1000	-64.05	-64.55	0.74
3	Bojangles	Bradypus	M	7/14/15	5	03:40:59	03:42:42	31203973	203973	4064	103	0.0286111	00:01:43	0	0	0	1	0	0	159.025	0.0391398	0.000140848	0.00023687	2.84e-05	4028.67	0.991551	-0.121514	0.856143	0.0620371	0.000309577	0.0175948	0	0	0.019283	78.3467	0	0	0.000619695	0.0248937	0.000486959	0.0220672	0.000586526	0.0242183	0	400	1000	-64.67	-64.23	0.54
3	Bojangles	Bradypus	M	7/14/15	5	03:42:46	04:28:08	31208191	208191	108272	2722	0.756111	00:45:22	1	0	0	0	0	0	3897.06	0.0359936	1.99e-06	-2.17e-06	4.96e-07	110489	1.02048	0.163154	0.823093	0.574528	0.000270192	0.0164375	0	0	0.020482	2217.61	0	0	0.000393091	0.0198265	0.00049931	0.0223452	0.000513365	0.0226576	0	400	1000	-64.24	-66.43	2.7
3	Bojangles	Bradypus	M	7/14/15	5	04:28:19	04:30:53	31316929	316929	6095	154	0.0427778	00:02:34	0	0	0	1	0	0	256.296	0.042057	-6.21e-05	-2.24e-05	-1.74e-05	6055.66	0.993708	0.139091	0.682166	0.254076	0.000360883	0.0189969	0	0	0.0205091	124.982	0	0	0.000656864	0.0256294	0.000605504	0.024607	0.00071808	0.026797	0	400	1000	-66.52	-67.04	0.71
3	Bojangles	Bradypus	M	7/14/15	5	04:30:57	04:33:42	31323179	323179	6563	165	0.0458333	00:02:45	0	1	0	0	0	0	264.564	0.0403177	4.95e-05	6.35e-05	5.23e-05	6369.64	0.970686	-0.621572	0.526423	0.525412	0.000323425	0.017984	0	0	0.0293142	192.36	0	0	0.000545056	0.0233464	0.000632712	0.0251538	0.00060265	0.0245489	0	400	1000	-67.08	-67.48	0.71
3	Bojangles	Bradypus	M	7/14/15	5	04:33:42	04:37:49	31329740	329740	9845	247	0.0686111	00:04:07	0	1	0	0	0	0	444.032	0.0451068	0.000114134	-0.000248109	6.61e-05	9645.64	0.97985	0.177019	-0.894687	-0.245182	0.000535849	0.0231484	7.19e-07	0.000848073	0.0202072	198.919	7.19e-07	0.000848073	0.000793804	0.0281745	0.000931152	0.0305148	0.000730314	0.0270243	0	400	1000	-67.48	-67.78	0.64
3	Bojangles	Bradypus	M	7/14/15	5	04:37:45	04:41:09	31339427	339427	8126	204	0.0566667	00:03:24	0	0	0	1	0	0	317.519	0.0390793	5.25e-05	0.000102614	3.68e-05	8063.9	0.99248	0.111091	0.802498	0.0826854	0.000291556	0.017075	0	0	0.0185741	150.915	0	0	0.000517758	0.0227543	0.000542458	0.0232907	0.000610487	0.024708	0	400	1000	-67.93	-67.36	0.79
3	Bojangles	Bradypus	M	7/14/15	5	04:42:00	09:14:01	31349572	349572	649132	16321	4.53361	04:32:01	1	0	0	0	0	0	22457.8	0.0345967	5.93e-07	1.35e-06	1.52e-06	658245	1.01404	0.193232	0.715444	0.674262	0.000260892	0.0161521	0	0	0.014137	9176.76	0	0	0.000391406	0.019784	0.000414027	0.0203477	0.000496903	0.0222913	0	400	1000	-67.31	-76.75	11.27
3	Bojangles	Bradypus	M	7/14/15	5	09:14:34	09:33:12	33000001	1	44468	1118	0.310556	00:18:38	1	0	0	0	0	0	1536.85	0.0346239	1.27e-05	-1.35e-06	-1.21e-06	43663.3	0.983696	-0.199314	0.906188	-0.284608	0.000234427	0.015311	0	0	0.0165797	735.923	0	0	0.000452744	0.0212778	0.000454581	0.0213209	0.000364091	0.0190812	0	400	1000	0	-76.28	77.21
3	Bojangles	Bradypus	M	7/14/15	5	09:33:12	09:41:48	33044467	44467	20525	516	0.143333	00:08:36	0	0	0	1	0	0	766.003	0.0373223	-1.21e-05	-1.8e-05	2.52e-05	20070.3	0.977892	-0.392704	0.734336	0.0160517	0.000271738	0.0164845	0	0	0.0236588	485.572	0	0	0.000503531	0.0224395	0.000480728	0.0219255	0.000533139	0.0230898	0	400	1000	-76.28	-74.88	2.07
3	Bojangles	Bradypus	M	7/14/15	5	09:41:43	09:44:54	33064800	64800	7603	191	0.0530556	00:03:11	0	1	0	0	0	0	273.645	0.0359964	8.22e-06	-4.2e-05	4.38e-05	7764.93	1.02143	0.274372	0.421521	0.884525	0.00027526	0.016591	0	0	0.0214326	162.931	0	0	0.000389719	0.0197413	0.000540822	0.0232556	0.000475756	0.0218118	0	400	1000	-74.78	-75.16	0.92
3	Bojangles	Bradypus	M	7/14/15	5	09:44:49	10:04:58	33072211	72211	48079	1209	0.335833	00:20:09	0	0	0	1	0	0	1882.32	0.0391514	-1.7e-06	5.95e-06	-8.39e-06	47111.4	0.979896	-0.176274	0.747865	-0.234891	0.000321017	0.0179169	0	0	0.025023	1203.05	0	0	0.000643247	0.0253623	0.000505186	0.0224763	0.0005943	0.0243783	0	400	1000	-75.28	-75.84	3.38
3	Bojangles	Bradypus	M	7/14/15	5	10:04:53	10:12:56	33120098	120098	19195	483	0.134167	00:08:03	0	1	0	0	0	0	647.945	0.0337577	-4.12e-05	5.32e-06	1.02e-05	18958.2	0.987717	-0.0847068	0.940707	-0.27915	0.000239676	0.0154815	0	0	0.0126209	242.245	0	0	0.000366593	0.0191466	0.000523044	0.0228702	0.000330876	0.01819	0	400	1000	-75.86	-77.03	1.41
3	Bojangles	Bradypus	M	7/14/15	5	10:13:01	10:27:35	33139481	139481	34777	874	0.242778	00:14:34	0	0	0	1	0	0	1481.03	0.0425878	-3.12e-06	2.01e-06	5.86e-06	34532.8	0.993006	-0.0560986	0.839931	0.0741851	0.000354508	0.0188284	2.11e-08	0.000145125	0.0177789	618.28	2.11e-08	0.000145125	0.000746406	0.0273204	0.000573705	0.0239521	0.000809674	0.0284548	0	400	1000	-76.96	-76.86	1.82
3	Bojangles	Bradypus	M	7/14/15	5	10:27:30	10:38:44	33174066	174066	26795	674	0.187222	00:11:14	0	1	0	0	0	0	867.585	0.0323798	1.56e-05	1.15e-05	8.02e-07	26105.4	0.974299	-0.220635	0.902657	-0.29024	0.000221844	0.0148944	0	0	0.0257008	688.627	0	0	0.000340807	0.018461	0.000430239	0.0207422	0.000344042	0.0185484	0	400	1000	-76.9	-74.92	2.11
3	Bojangles	Bradypus	M	7/14/15	5	10:38:34	10:42:24	33200479	200479	9124	230	0.0638889	00:03:50	0	0	0	1	0	0	334.381	0.0366525	1.4e-05	1.48e-05	2.14e-05	8831.19	0.968014	0.195934	0.654917	-0.601099	0.000373958	0.019338	0	0	0.0335041	305.658	0	0	0.000608893	0.0246758	0.000455285	0.0213374	0.000689363	0.0262557	0	400	1000	-74.99	-74.57	0.77
3	Bojangles	Bradypus	M	7/14/15	5	10:42:19	10:44:47	33209411	209411	5893	148	0.0411111	00:02:28	0	1	0	0	0	0	214.858	0.036466	-7.42e-06	-1.75e-05	-1.24e-05	5952.41	1.01025	-0.142703	0.994289	-0.0876822	0.000242649	0.0155772	0	0	0.0107925	63.5896	0	0	0.000402302	0.0200575	0.000523046	0.0228702	0.000482646	0.0219692	0	400	1000	-74.5	-74.37	0.57
3	Bojangles	Bradypus	M	7/14/15	5	10:44:52	10:54:25	33215492	215492	22805	573	0.159167	00:09:33	0	1	0	0	0	0	731.384	0.0320726	4.69e-06	-8.54e-06	-3.17e-05	22280.3	0.977036	-0.207376	0.871658	-0.338833	0.000227718	0.0150903	0	0	0.0229687	523.778	0	0	0.000313216	0.0176979	0.000468828	0.0216524	0.000328965	0.0181374	0	400	1000	-74.3	-74.11	0.92
3	Bojangles	Bradypus	M	7/14/15	5	10:54:20	11:19:01	33238105	238105	58910	1481	0.411389	00:24:41	0	0	0	1	0	0	2439.24	0.0414069	7.14e-06	-5.72e-06	-1.84e-05	58023.3	0.984965	-0.0634236	0.834928	-0.168298	0.000439962	0.0209753	2.57e-07	0.000506903	0.0261431	1540.06	1.78e-07	0.000422147	0.000751262	0.0274092	0.000664587	0.0257796	0.000751896	0.0274207	0	400	1000	-74.03	-73.2	1.91
3	Bojangles	Bradypus	M	7/14/15	5	11:18:57	11:25:47	33296823	296823	16345	410	0.113889	00:06:50	0	0	0	0	0	1	849.42	0.0519714	-9.49e-06	1.1e-05	2.08e-05	15834.6	0.96883	-0.368961	0.681148	-0.229103	0.000557637	0.0236143	4.32e-06	0.00207773	0.0318687	520.862	4.42e-06	0.00210275	0.00143643	0.0379003	0.00090301	0.0300501	0.00135531	0.0368145	0	400	1000	-73.36	-76.56	3.56
3	Bojangles	Bradypus	M	7/14/15	5	11:25:38	11:29:41	33312786	312786	9693	243	0.0675	00:04:03	0	0	0	1	0	0	354.79	0.0366065	-7.14e-05	9.32e-06	1.69e-06	9540.01	0.984318	0.0463953	0.871028	-0.224165	0.00027389	0.0165496	0	0	0.0194638	188.643	0	0	0.000492337	0.0221887	0.000482639	0.021969	0.000490901	0.0221563	0	400	1000	-76.63	-76.45	0.79
3	Bojangles	Bradypus	M	7/14/15	5	11:29:37	11:32:52	33322287	322287	7793	195	0.0541667	00:03:15	0	1	0	1	0	0	293.518	0.0376692	0.000131439	3.39e-05	8.33e-05	7630.7	0.979299	-0.495491	0.81433	-0.0615399	0.000333531	0.0182628	0	0	0.0214305	166.986	0	0	0.000521055	0.0228266	0.000516418	0.0227248	0.000577359	0.0240283	0	400	1000	-76.41	-77.07	0.84
3	Bojangles	Bradypus	M	7/14/15	5	11:29:25	11:32:39	33321834	321834	7699	194	0.0538889	00:03:14	0	1	0	0	0	0	283.487	0.036826	-0.000218642	-0.000100187	-5.37e-05	7520.67	0.976964	-0.541966	0.794258	-0.0824985	0.000317402	0.0178158	0	0	0.0230433	177.387	0	0	0.000473851	0.0217681	0.000508579	0.0225517	0.000541689	0.0232742	0	400	1000	-76.5	-77.12	0.79
3	Bojangles	Bradypus	M	7/14/15	5	11:32:27	11:34:41	33329059	329059	5343	134	0.0372222	00:02:14	0	1	0	0	0	0	234.399	0.0438786	-6.12e-06	2.2e-05	-5.8e-05	5228.46	0.978745	-0.5069	0.683695	0.201767	0.000459535	0.0214368	0	0	0.0223076	119.167	0	0	0.000720448	0.0268412	0.000635579	0.0252107	0.000918247	0.0303026	0	400	1000	-76.86	-77.29	0.48
3	Bojangles	Bradypus	M	7/14/15	5	11:34:37	11:36:16	33334243	334243	3928	99	0.0275	00:01:39	0	1	0	0	0	0	141.25	0.0359689	-4.79e-06	2.1e-05	-3.79e-05	3734.39	0.950953	-0.698706	0.490291	-0.41415	0.000270874	0.0164582	0	0	0.0490465	192.606	0	0	0.000447311	0.0211497	0.000430401	0.0207461	0.000510911	0.0226033	0	400	1000	-77.28	-77.27	0.29
3	Bojangles	Bradypus	M	7/14/15	5	11:36:24	11:36:47	33338483	338483	945	23	0.00638889	00:00:23	0	0	0	1	0	0	59.6597	0.0631988	0.000526299	0.000185692	0.000401384	935.2	0.990678	-0.0353241	0.838907	-0.1057	0.00347849	0.0589787	0	0	0.0243753	23.0103	0	0	0.00362849	0.0602369	0.00163605	0.0404481	0.00228985	0.0478524	0	400	1000	-77.07	-77.07	0.24
3	Bojangles	Bradypus	M	7/14/15	5	11:36:51	11:41:36	33339583	339583	11310	285	0.0791667	00:04:45	0	1	0	0	0	0	458.365	0.040531	-3.22e-05	8.66e-06	-2.81e-05	11428.6	1.01057	0.0345459	0.977011	0.0135844	0.000325679	0.0180466	2.22e-06	0.00149117	0.0171514	193.965	2.22e-06	0.00149117	0.000736783	0.0271437	0.00057472	0.0239733	0.000711222	0.0266688	0	400	1000	-77.13	-76.23	1.14
3	Bojangles	Bradypus	M	7/14/15	5	11:41:28	11:48:58	33350577	350577	17907	450	0.125	00:07:30	0	0	0	1	0	0	867.415	0.0484427	-3.54e-07	9.57e-06	5.79e-05	17326	0.967608	-0.284394	0.729916	-0.370444	0.000466943	0.0216089	1.65e-06	0.00128444	0.033006	591.006	1.65e-06	0.00128444	0.00130074	0.0360657	0.000704076	0.0265344	0.00107746	0.0328247	0	400	1000	-76.42	-77.75	2.34
3	Bojangles	Bradypus	M	7/14/15	5	11:48:50	11:54:57	33368168	368168	14609	367	0.101944	00:06:07	0	0	0	0	1	0	921.979	0.0631147	-4.38e-05	-3.41e-05	0.000100177	14239	0.974738	-0.191074	0.803425	-0.190314	0.000697826	0.0264164	3.39e-06	0.00184193	0.0278038	406.157	3.14e-06	0.00177257	0.00235286	0.0485063	0.00106668	0.03266	0.00153302	0.0391537	0	400	1000	-77.87	-70.43	7.56
3	Bojangles	Bradypus	M	7/14/15	5	11:55:01	12:07:24	33382932	382932	29530	743	0.206389	00:12:23	0	0	0	1	0	0	1540.47	0.0521681	4.09e-05	3.45e-05	2.28e-05	28272.5	0.957449	-0.156715	0.523493	-0.537934	0.000548529	0.0234207	1.54e-06	0.00124009	0.0427186	1261.44	1.55e-06	0.00124674	0.00153665	0.0392001	0.000882003	0.0296985	0.00123682	0.0351684	0	400	1000	-70.51	-70.41	2.19
3	Bojangles	Bradypus	M	7/14/15	5	12:07:28	12:09:38	33412617	412617	5185	130	0.0361111	00:02:10	0	0	0	0	1	0	291.083	0.0561502	0.000566694	0.000407419	-0.00028549	5125.93	0.988798	-0.115604	0.912868	-0.0913651	0.000570556	0.0238863	5.18e-07	0.000719754	0.0173289	89.8328	8.48e-07	0.000920712	0.00168864	0.0410931	0.000767508	0.0277039	0.001421	0.0376961	0	400	1000	-70.26	-67.8	2.49
3	Bojangles	Bradypus	M	7/14/15	5	12:09:38	12:13:58	33417800	417800	10369	260	0.0722222	00:04:20	0	0	0	1	0	0	632.106	0.060967	-0.000309108	-0.00026564	0.000109826	10152	0.979165	-0.210539	0.769869	-0.0718234	0.000706096	0.0265725	9.65e-07	0.000982572	0.0254441	263.805	9.65e-07	0.000982572	0.00186416	0.0431759	0.0010149	0.0318575	0.00184318	0.0429323	0	400	1000	-67.8	-67.24	1.22
3	Bojangles	Bradypus	M	7/14/15	5	12:13:58	12:20:29	33428167	428167	15551	391	0.108611	00:06:31	0	0	0	0	0	1	877.048	0.0564018	8.44e-05	5.36e-05	-6.23e-06	15188.3	0.97674	-0.162214	0.831859	-0.227674	0.000614277	0.0247846	7.85e-07	0.000886012	0.0262682	408.471	4.71e-07	0.000686302	0.00164034	0.0405011	0.000981948	0.031336	0.0013537	0.0367927	0	400	1000	-67.24	-71.68	4.56
3	Bojangles	Bradypus	M	7/14/15	5	12:20:25	12:26:37	33443559	443559	14766	372	0.103333	00:06:12	0	0	0	0	1	0	806.127	0.0545971	-5.26e-06	3.09e-06	6.04e-06	14810.5	1.00308	0.11829	0.775923	0.391483	0.000896814	0.0299468	4.96e-08	0.000222722	0.0145391	214.67	1.49e-07	0.000385767	0.00157449	0.0396798	0.0012341	0.0351297	0.00113126	0.0336343	0	400	1000	-71.72	-69.14	3.06
3	Bojangles	Bradypus	M	7/14/15	5	12:26:08	12:53:11	33457208	457208	64540	1623	0.450833	00:27:03	0	0	0	1	0	0	3548.79	0.0549868	-1.85e-07	-1.08e-05	-1.22e-05	62732.5	0.97201	-0.167937	0.684652	-0.14924	0.000592082	0.0243327	2.27e-06	0.0015053	0.0302845	1954.53	2.4e-06	0.00154987	0.00143511	0.0378828	0.00103163	0.032119	0.00135812	0.0368527	0	400	1000	-69.38	-65.89	3.79
3	Bojangles	Bradypus	M	7/14/15	5	12:53:11	12:54:36	33521746	521746	3382	85	0.0236111	00:01:25	0	0	0	0	1	0	300.136	0.0887713	-8.08e-05	-0.000484238	-0.000109614	3304.53	0.977383	-0.168394	0.88047	-0.101517	0.00106466	0.0326291	1.01e-05	0.00317952	0.0245093	82.866	5.99e-06	0.00244814	0.00456343	0.0675532	0.00162435	0.0403033	0.00305187	0.0552437	0	400	1000	-65.89	-61.29	4.61
3	Bojangles	Bradypus	M	7/14/15	5	12:54:36	13:28:39	33525126	525126	81277	2043	0.5675	00:34:03	0	0	0	1	0	0	5538.47	0.068144	-1.16e-06	1.02e-05	6.24e-06	77978.2	0.959425	-0.226428	0.565954	-0.464869	0.000897303	0.029955	1.26e-05	0.00355023	0.0412144	3349.74	1.14e-05	0.00337944	0.002625	0.0512347	0.00155981	0.0394945	0.00210741	0.0459066	0	400	1000	-61.29	-57.35	4.8
3	Bojangles	Bradypus	M	7/14/15	5	13:28:39	13:34:59	33606401	606401	15131	380	0.105556	00:06:20	0	0	0	0	0	1	975.023	0.064443	-1.76e-05	1.81e-05	-3.21e-05	14622.6	0.966463	-0.290809	0.749451	-0.326231	0.00075419	0.0274625	3.18e-06	0.00178293	0.0339319	513.39	3.21e-06	0.00179196	0.00253216	0.0503205	0.00126677	0.0355917	0.00175097	0.0418446	0	400	1000	-57.35	-64.41	7.9
3	Bojangles	Bradypus	M	7/14/15	5	13:34:51	13:37:05	33621208	621208	5313	134	0.0372222	00:02:14	0	0	0	0	1	0	342.357	0.0644498	4.9e-05	-4.14e-06	-2.93e-05	5108.93	0.961771	-0.346603	0.745158	-0.437731	0.000765237	0.0276629	1.56e-06	0.00125006	0.0382291	203.073	1.56e-06	0.00125006	0.00246223	0.0496208	0.00145202	0.0381054	0.00124538	0.03529	0	400	1000	-64.52	-61.11	3.42
3	Bojangles	Bradypus	M	7/14/15	5	13:37:05	13:39:06	33626519	626519	4830	121	0.0336111	00:02:01	0	0	0	1	0	0	182.93	0.0378816	7e-05	2.67e-05	6.9e-05	4774.28	0.988668	-0.118121	0.841989	-0.122141	0.00026497	0.0162779	0	0	0.0219714	106.1	0	0	0.00053985	0.0232347	0.00053899	0.0232162	0.000487017	0.0220685	0	400	1000	-61.11	-60.76	0.63
3	Bojangles	Bradypus	M	7/14/15	5	13:39:06	13:41:08	33631347	631347	4830	122	0.0338889	00:02:02	0	1	0	0	0	0	158.192	0.0327588	-0.00027043	-6.21e-05	7.17e-05	4605.83	0.953785	-0.593871	0.683627	-0.296965	0.000239641	0.0154803	0	0	0.0462147	223.171	0	0	0.000451021	0.0212372	0.000365326	0.0191135	0.000351474	0.0187476	0	400	1000	-60.76	-61.04	0.49
3	Bojangles	Bradypus	M	7/14/15	5	13:41:00	13:44:42	33635854	635854	8853	222	0.0616667	00:03:42	0	0	0	1	0	0	557.191	0.0629452	2.44e-05	-6.34e-07	-2.85e-05	8477.78	0.957725	0.0975254	0.202322	-0.500368	0.00154447	0.0392997	1.88e-06	0.00136947	0.0425608	376.748	1.96e-06	0.00139936	0.00164558	0.0405657	0.00261213	0.051109	0.00171696	0.0414362	0	400	1000	-61.24	-61.58	0.83
3	Bojangles	Bradypus	M	7/14/15	5	13:44:34	13:49:01	33644383	644383	10625	267	0.0741667	00:04:27	0	0	0	1	0	0	429.39	0.0404169	-6.34e-06	9.65e-07	-4.96e-06	10505.2	0.98882	-0.105373	0.862114	-0.13649	0.000327535	0.0180979	4.6e-08	0.000214383	0.0166653	177.052	4.6e-08	0.000214383	0.000622347	0.0249469	0.000523877	0.0228884	0.000755976	0.027495	0	400	1000	-61.55	-60.72	1.32
3	Bojangles	Bradypus	M	7/14/15	5	13:49:01	13:51:19	33655006	655006	5474	138	0.0383333	00:02:18	0	1	0	0	0	0	190.552	0.0348167	0.000109602	-3.41e-05	8.23e-05	5366.21	0.980488	0.180716	0.917057	-0.274937	0.000268943	0.0163995	0	0	0.0205512	112.477	0	0	0.000491895	0.0221787	0.000486452	0.0220557	0.000451033	0.0212375	0	400	1000	-60.72	-60.85	0.69
3	Bojangles	Bradypus	M	7/14/15	5	13:51:23	14:06:53	33660639	660639	37018	930	0.258333	00:15:30	0	0	0	1	0	0	2079.62	0.05618	5.04e-06	3.56e-07	1.81e-06	35916.3	0.970264	-0.2893	0.652839	-0.198637	0.000723848	0.0269044	1.15e-05	0.00339053	0.0329943	1221.35	1.02e-05	0.00319525	0.00184643	0.04297	0.00114413	0.033825	0.00147814	0.0384466	0	400	1000	-60.78	-59.84	2.93
3	Bojangles	Bradypus	M	7/14/15	5	14:07:14	14:11:54	33698493	698493	11125	280	0.0777778	00:04:40	0	1	0	0	0	0	397.339	0.035719	4.13e-06	-1.29e-05	-1.95e-05	10753.2	0.966671	-0.361853	0.674228	-0.468092	0.000243416	0.0156018	0	0	0.0333291	370.753	0	0	0.000479897	0.0219066	0.000424393	0.0206008	0.000468507	0.021645	0	400	1000	-59.64	-59.36	0.78
3	Bojangles	Bradypus	M	7/14/15	5	14:11:44	16:13:24	33709218	709218	290386	7300	2.02778	02:01:40	1	0	0	0	0	0	10187.2	0.0350817	1.74e-07	1.48e-06	3.21e-06	287326	0.989465	-0.0247989	0.792776	-0.0901968	0.00025663	0.0160197	1.35e-08	0.000115983	0.0160265	4653.85	3.19e-08	0.000178741	0.000437962	0.0209276	0.000403827	0.0200955	0.000492255	0.0221868	0	400	1000	-59.42	-61.59	4.4
3	Bojangles	Bradypus	M	7/14/15	5	16:14:00	18:22:08	35001053	1053	305791	7688	2.13556	02:08:08	1	0	0	0	0	0	10538.9	0.0344644	9.81e-07	9.17e-07	7.94e-07	307207	1.00463	0.188794	0.894729	0.350163	0.000255201	0.015975	0	0	0.00870737	2662.63	0	0	0.000399255	0.0199814	0.000435634	0.0208719	0.00045225	0.0212662	0	400	1000	-61.65	-68.4	7.66
3	Bojangles	Bradypus	M	7/14/15	5	18:21:15	19:15:21	35304761	304761	129091	3246	0.901667	00:54:06	0	0	0	1	0	0	6098.15	0.0472396	-5.96e-06	-6.36e-06	2.14e-07	125353	0.971049	0.0987375	0.141781	-0.16031	0.000548812	0.0234267	3.39e-06	0.00184147	0.0301334	3889.93	3.4e-06	0.00184455	0.00101155	0.0318049	0.000854859	0.029238	0.00091881	0.0303119	0	400	1000	-68.31	-74.13	6.18
3	Bojangles	Bradypus	M	7/14/15	5	19:15:15	19:19:32	35433623	433623	10211	257	0.0713889	00:04:17	0	0	0	0	0	1	640.384	0.0627212	0.00016681	9.75e-05	3.42e-05	9828.38	0.962623	-0.355238	0.684553	-0.328356	0.000658893	0.0256689	1.7e-06	0.00130298	0.0384462	392.536	1.96e-06	0.00140028	0.00249925	0.0499925	0.00105626	0.0325002	0.00134555	0.0366817	0	400	1000	-74.26	-79.01	5.3
3	Bojangles	Bradypus	M	7/14/15	5	19:19:26	19:34:04	35443605	443605	34940	878	0.243889	00:14:38	0	0	0	0	1	0	2224.27	0.0636614	-9.08e-05	-1.97e-05	2.1e-05	33765.7	0.966419	-0.168548	0.726918	-0.307845	0.000787477	0.028062	6.07e-06	0.00246277	0.0359859	1257.31	5.94e-06	0.00243711	0.00221007	0.0470113	0.00137656	0.037102	0.00173986	0.0417116	0	400	1000	-79.2	-73.74	6.11
3	Bojangles	Bradypus	M	7/14/15	5	19:35:25	23:12:13	35481734	481734	517397	13008	3.61333	03:36:48	1	0	0	0	0	0	18214	0.0352032	8.06e-07	-1.39e-06	-4.9e-07	522007	1.00891	0.324759	0.847501	0.419856	0.000252826	0.0159005	0	0	0.00995692	5151.67	0	0	0.000423994	0.0205911	0.000456019	0.0213546	0.000455565	0.021344	0	400	1000	-73.85	-73.75	10.69
3	Bojangles	Bradypus	M	7/14/15	5	23:13:01	00:40:01	37001053	1053	208423	-81160	-22.5444	01:27:00	1	0	0	0	0	0	7321.84	0.0351299	9.68e-07	1.09e-06	6.28e-07	209535	1.00534	0.29933	0.872595	0.36941	0.000259648	0.0161136	0	0	0.00777123	1619.7	0	0	0.000417305	0.020428	0.000447506	0.0211543	0.000473378	0.0217572	0	400	1000	-74.13	-68.29	7.07
3	Bojangles	Bradypus	M	7/15/15	6	00:40:40	01:00:26	37210233	210233	47170	1186	0.329444	00:19:46	0	0	0	0	0	1	1955.94	0.0414667	6.88e-06	-8.55e-06	-2.52e-06	45703.3	0.968927	-0.087249	0.44971	-0.223291	0.000336157	0.0183346	3.21e-07	0.000566484	0.0322321	1520.35	3.21e-07	0.000566484	0.000669188	0.0258687	0.000599925	0.0244934	0.000678458	0.0260472	0	400	1000	-68.12	-73.48	5.91
3	Bojangles	Bradypus	M	7/15/15	6	01:00:32	01:05:24	37257670	257670	11592	292	0.0811111	00:04:52	0	1	0	0	0	0	427.184	0.0368548	-1.15e-05	-2.43e-05	8.22e-05	11487.7	0.991092	0.542547	-0.790513	0.186193	0.000254904	0.0159657	0	0	0.0124898	144.77	0	0	0.000450663	0.0212288	0.000506227	0.0224995	0.000497991	0.0223157	0	400	1000	-73.57	-73.95	0.77
3	Bojangles	Bradypus	M	7/15/15	6	01:05:10	01:16:21	37268721	268721	26685	671	0.186389	00:11:11	0	0	0	1	0	0	1105.67	0.0414356	1.11e-05	2.85e-05	-1.3e-05	25703.4	0.96325	0.0012016	0.328089	-0.296044	0.000333594	0.0182645	1.28e-07	0.000357897	0.0368215	982.546	1.28e-07	0.000357897	0.000641834	0.0253345	0.00058434	0.0241731	0.000688103	0.0262317	0	400	1000	-73.87	-73.85	1.42
3	Bojangles	Bradypus	M	7/15/15	6	01:16:28	01:28:46	37295674	295674	29380	738	0.205	00:12:18	0	1	0	0	0	0	1078.3	0.0367031	-6.96e-06	1.24e-05	8.83e-06	28192.3	0.959606	0.482474	0.574306	-0.577347	0.000255858	0.0159956	0	0	0.0403942	1186.74	0	0	0.000442676	0.0210399	0.000451534	0.0212493	0.000543867	0.023321	0	400	1000	-73.86	-74.42	1.4
3	Bojangles	Bradypus	M	7/15/15	6	01:28:53	01:36:41	37325322	325322	18599	468	0.13	00:07:48	0	0	0	1	0	0	773.464	0.0415886	6.71e-06	-3.12e-06	1.72e-05	18235.5	0.98051	0.155361	0.667959	-0.20645	0.000335165	0.0183075	0	0	0.0249684	464.363	0	0	0.000698015	0.02642	0.00058264	0.0241379	0.00068351	0.026144	0	400	1000	-74.48	-76.58	2.38
3	Bojangles	Bradypus	M	7/15/15	6	01:36:34	04:01:48	37343641	343641	346570	8714	2.42056	02:25:14	1	0	0	0	0	0	13124.5	0.0378698	-3.41e-06	-2.16e-06	2.07e-06	354208	1.02204	0.175153	0.788211	0.606327	0.000309028	0.0175792	1.34e-08	0.000115692	0.0220501	7641.88	1.34e-08	0.000115692	0.000489827	0.022132	0.000506355	0.0225023	0.000614646	0.024792	0	400	1000	-76.66	-70.56	21.53
3	Bojangles	Bradypus	M	7/15/15	6	02:07:29	02:08:39	37417412	417412	2798	70	0.0194444	00:01:10	0	0	0	0	1	0	214.998	0.0768675	-0.000234452	-5.41e-06	6.74e-05	2840.21	1.01545	0.257142	0.682241	0.651202	0.00177323	0.0421097	1.66e-06	0.00128781	0.0162324	45.4021	1.66e-06	0.00128781	0.00346633	0.0588755	0.00241775	0.0491706	0.00333016	0.0577075	0	400	1000	-76.45	-68	8.45
3	Bojangles	Bradypus	M	7/15/15	6	04:01:21	04:16:42	37689104	689104	36662	921	0.255833	00:15:21	0	0	0	1	0	0	1352.26	0.0368856	-7.72e-07	-6.26e-07	-1.34e-05	37596.5	1.02552	0.0649812	0.574086	0.735175	0.00029089	0.0170555	0	0	0.0280103	1026.89	0	0	0.000471333	0.0217102	0.00048922	0.0221183	0.000530762	0.0230383	0	400	1000	-70.73	-68.03	2.94
3	Bojangles	Bradypus	M	7/15/15	6	04:01:21	04:23:44	37689104	689104	53429	1343	0.373056	00:22:23	0	1	0	0	0	0	1990.25	0.0372511	3.96e-06	-1.1e-07	-5.73e-06	54512.5	1.0203	0.0656502	0.706257	0.494747	0.000283699	0.0168434	0	0	0.0228387	1220.23	0	0	0.00048325	0.021983	0.000500642	0.022375	0.000524102	0.0228933	0	400	1000	-70.73	-67.13	3.84
3	Bojangles	Bradypus	M	7/15/15	6	04:23:37	05:03:44	37742246	742246	95772	2407	0.668611	00:40:07	0	0	0	1	0	0	3440.23	0.0359214	4.34e-06	-5.05e-07	8.72e-06	96468.9	1.00729	0.268724	0.787528	0.440198	0.000264443	0.0162617	0	0	0.0104609	1001.85	0	0	0.000438707	0.0209453	0.00045676	0.0213719	0.000496508	0.0222824	0	400	1000	-67.04	-68.17	2.93
3	Bojangles	Bradypus	M	7/15/15	6	05:03:52	06:11:15	37838300	838300	160849	4043	1.12306	01:07:23	1	0	0	0	0	0	5425.67	0.0337316	2.06e-06	-5.12e-07	-1.82e-07	163794	1.01832	0.376675	0.66237	0.675282	0.00025486	0.0159643	0	0	0.0183262	2947.74	0	0	0.000456171	0.0213582	0.000377736	0.0194354	0.000403305	0.0200825	0	400	1000	-67.97	-69.87	5.18
3	Bojangles	Bradypus	M	7/15/15	6	06:11:50	09:02:46	39000527	527	407896	10256	2.84889	02:50:56	1	0	0	0	0	0	14889.7	0.0365039	1.73e-06	1.13e-06	1.14e-06	410848	1.00724	0.419939	0.689002	0.581803	0.00026441	0.0162607	0	0	0.00891811	3637.65	0	0	0.000432274	0.0207912	0.000502421	0.0224148	0.000495613	0.0222624	0	400	1000	-70.07	-86.57	16.87
3	Bojangles	Bradypus	M	7/15/15	6	09:00:10	09:52:18	39402223	402223	124408	3128	0.868889	00:52:08	0	1	0	0	0	0	4517.79	0.0363146	3.1e-07	-8.73e-07	-3.99e-06	122909	0.987957	0.254822	0.829495	-0.134389	0.000259183	0.0160992	0	0	0.0208158	2589.63	0	0	0.000414264	0.0203535	0.000514401	0.0226804	0.00048634	0.0220531	0	400	1000	-86.5	-85.48	2
3	Bojangles	Bradypus	M	7/15/15	6	09:52:00	09:57:23	39525936	525936	12824	323	0.0897222	00:05:23	0	0	0	1	0	0	468.667	0.0365489	-9.22e-06	1.63e-05	4.44e-06	12870.2	1.00368	0.492219	0.635052	0.408286	0.000263408	0.0162299	0	0	0.0088299	113.226	0	0	0.000477353	0.0218484	0.000502085	0.0224072	0.000467662	0.0216255	0	400	1000	-85.68	-85.18	0.78
3	Bojangles	Bradypus	M	7/15/15	6	09:57:05	10:06:49	39538065	538065	23220	584	0.162222	00:09:44	0	1	0	0	0	0	805.152	0.0346764	3.13e-06	5.83e-06	-1.09e-06	22842.3	0.983778	0.144305	0.884427	-0.397573	0.00025026	0.0158196	0	0	0.0162424	377.133	0	0	0.000433006	0.0208088	0.000401935	0.0200483	0.000459545	0.021437	0	400	1000	-85.25	-84.82	1.05
3	Bojangles	Bradypus	M	7/15/15	6	10:06:40	10:40:48	39560937	560937	81438	2048	0.568889	00:34:08	0	0	0	1	0	0	2965.09	0.0364096	-1.21e-05	-7e-06	-9.86e-07	78662.6	0.965932	-0.0722565	0.119328	-0.766199	0.000307447	0.0175342	2.4e-08	0.000154865	0.0353134	2875.82	0	0	0.000475621	0.0218087	0.000467056	0.0216115	0.000535184	0.023134	0	400	1000	-84.77	-82.27	3.74
3	Bojangles	Bradypus	M	7/15/15	6	10:40:56	11:05:55	39642719	642719	59607	1499	0.416389	00:24:59	0	1	0	0	0	0	2065.5	0.0346525	8.9e-06	8.72e-07	2.83e-06	58240.7	0.977095	0.131165	0.678406	-0.544796	0.000253135	0.0159102	0	0	0.0229729	1369.32	0	0	0.000415689	0.0203885	0.000415137	0.0203749	0.000467282	0.0216167	0	400	1000	-82.2	-81.15	2.03
3	Bojangles	Bradypus	M	7/15/15	6	11:05:46	11:11:43	39701977	701977	14210	357	0.0991667	00:05:57	0	0	0	1	0	0	507.584	0.0357227	-4.69e-05	-2.37e-05	2.17e-05	14174.3	0.997557	0.123866	0.858058	-0.0453926	0.000274244	0.0165603	0	0	0.0216283	307.316	0	0	0.000424003	0.0205913	0.000482113	0.0219571	0.000479982	0.0219085	0	400	1000	-81.26	-79.07	2.23
3	Bojangles	Bradypus	M	7/15/15	6	11:11:35	13:10:04	39715839	715839	282776	7109	1.97472	01:58:29	0	1	0	0	0	0	9899.89	0.0350098	-1.7e-07	1.57e-06	-2.56e-07	288131	1.01894	0.316349	0.627096	0.707558	0.000251857	0.01587	0	0	0.0192726	5449.81	0	0	0.000405878	0.0201464	0.00040764	0.0201901	0.000504403	0.0224589	0	400	1000	-79.12	-67.15	12.75
3	Bojangles	Bradypus	M	7/15/15	6	13:11:19	18:27:55	41001579	1579	755649	18996	5.27667	05:16:36	1	0	0	0	0	0	27180.2	0.0359694	5.23e-07	8.86e-07	9.56e-08	762400	1.00894	0.289114	0.804756	0.468643	0.000262604	0.0162051	0	0	0.0124593	9414.84	0	0	0.000407528	0.0201873	0.000501453	0.0223932	0.000485582	0.0220359	0	400	1000	-67.1	-65.01	12.83
3	Bojangles	Bradypus	M	7/15/15	6	18:28:18	19:05:54	41758152	758152	89766	2256	0.626667	00:37:36	0	1	0	0	0	0	3370.04	0.0375429	-9.22e-06	-2.03e-06	-1.21e-06	85975.9	0.957789	-0.38408	0.172608	-0.574322	0.000300296	0.017329	1.22e-07	0.000349843	0.0431234	3870.97	1.22e-07	0.000349843	0.000503142	0.0224308	0.00049681	0.0222892	0.000567685	0.0238261	0	400	1000	-65.03	-68.06	3.51
3	Bojangles	Bradypus	M	7/15/15	6	19:05:51	19:09:52	41847773	847773	9579	241	0.0669444	00:04:01	0	0	0	0	1	0	526.223	0.0549408	3.95e-05	5.41e-05	-5.06e-05	9258.23	0.966614	-0.277778	0.687561	-0.306533	0.000550145	0.0234552	6.37e-07	0.000798275	0.0349641	334.886	6.37e-07	0.000798275	0.00143015	0.0378174	0.000855792	0.0292539	0.00129661	0.0360085	0	400	1000	-68.05	-66.01	2.27
3	Bojangles	Bradypus	M	7/15/15	6	19:09:48	19:34:57	41857207	857207	60035	1509	0.419167	00:25:09	0	0	0	1	0	0	3400.67	0.0566457	1.47e-05	1.39e-05	2.33e-05	57591.9	0.959321	-0.17743	0.570744	-0.468135	0.000583715	0.0241602	1.04e-06	0.00101834	0.0413837	2484.43	1.11e-06	0.00105559	0.00161381	0.0401722	0.00107873	0.0328441	0.0012296	0.0350657	0	400	1000	-66.07	-65.21	2.59
3	Bojangles	Bradypus	M	7/15/15	6	19:35:08	19:43:38	41917668	917668	20299	510	0.141667	00:08:30	0	0	0	0	0	1	1238.96	0.0610388	-5.05e-07	-9.63e-06	4.71e-05	19619.3	0.966562	-0.216162	0.756761	-0.340466	0.000649129	0.025478	6.62e-07	0.000813345	0.0347639	705.638	6.62e-07	0.000813345	0.00206527	0.0454453	0.0011033	0.033216	0.00140962	0.037545	0	400	1000	-65.06	-72.73	7.7
3	Bojangles	Bradypus	M	7/15/15	6	19:43:38	19:45:47	41937965	937965	5148	129	0.0358333	00:02:09	0	0	0	0	1	0	328.957	0.0639123	6.43e-05	-2.13e-06	-0.000198984	4964.59	0.96456	-0.23504	0.751526	-0.336375	0.000637744	0.0252536	1.76e-06	0.00132478	0.0362538	186.598	1.76e-06	0.00132478	0.00239615	0.0489505	0.00120059	0.0346495	0.00117602	0.0342932	0	400	1000	-72.73	-69.65	3.25
3	Bojangles	Bradypus	M	7/15/15	6	19:45:40	19:51:54	41942825	942825	14868	374	0.103889	00:06:14	0	0	0	1	0	0	783.519	0.0527019	-2.5e-05	9.2e-07	-4.94e-05	14422.1	0.970075	-0.014261	0.706831	-0.256776	0.000515016	0.022694	3.28e-06	0.00181227	0.0322399	479.31	3.14e-06	0.00177103	0.00126553	0.0355743	0.000839294	0.0289706	0.00129547	0.0359927	0	400	1000	-69.69	-72.34	2.82
3	Bojangles	Bradypus	M	7/15/15	6	19:51:43	19:54:25	41957262	957262	6434	162	0.045	00:02:42	0	0	0	0	1	0	299.844	0.0466104	0.000105846	-2.73e-06	0.000110059	6297.47	0.978932	-0.0330676	0.892447	-0.230779	0.00040661	0.0201646	0	0	0.0226539	145.733	0	0	0.00103675	0.0321987	0.000574924	0.0239776	0.000882178	0.0297015	0	400	1000	-72.43	-69.98	2.51
3	Bojangles	Bradypus	M	7/15/15	6	19:54:25	19:55:40	41963694	963694	3003	75	0.0208333	00:01:15	0	0	0	0	0	1	151.428	0.0504424	-0.000187863	-4.94e-05	-0.000598803	2932.52	0.976855	-0.0793523	0.828777	-0.0914744	0.00044282	0.0210433	0	0	0.0248823	74.6968	0	0	0.00115938	0.0340497	0.000722744	0.0268839	0.0010535	0.0324576	0	400	1000	-69.98	-71.59	1.65
3	Bojangles	Bradypus	M	7/15/15	6	19:55:40	20:00:35	41966695	966695	11723	295	0.0819444	00:04:55	0	0	0	1	0	0	575.239	0.0490734	0.000180471	-2.4e-05	1.88e-05	11495.4	0.980672	0.101753	0.695827	-0.104751	0.000441003	0.0210001	2.08e-06	0.00144318	0.0243142	285.011	2.04e-06	0.00142867	0.00100872	0.0317604	0.000774702	0.0278335	0.00108116	0.032881	0	400	1000	-71.59	-71.6	0.96
3	Bojangles	Bradypus	M	7/15/15	6	20:00:28	20:02:16	41978130	978130	4290	108	0.03	00:01:48	0	0	0	0	1	0	234.207	0.0546064	-0.000344267	-0.000151414	0.000225185	4183.34	0.975365	-0.130748	0.743544	-0.140819	0.000517255	0.0227432	0	0	0.0286535	122.895	0	0	0.00148647	0.0385548	0.000986467	0.0314081	0.00100622	0.031721	0	400	1000	-71.71	-70.07	1.68
3	Bojangles	Bradypus	M	7/15/15	6	20:02:19	20:05:40	41982561	982561	8007	201	0.0558333	00:03:21	0	0	0	1	0	0	425.939	0.0532024	2.88e-05	5.64e-05	-6.93e-05	7799.28	0.97418	-0.0741682	0.73614	-0.237295	0.000479468	0.0218968	3.35e-07	0.000579173	0.0316054	253.033	3.35e-07	0.000579173	0.00127614	0.0357231	0.000889805	0.0298296	0.0012036	0.0346929	0	400	1000	-70.05	-70.55	0.72
3	Bojangles	Bradypus	M	7/15/15	6	20:05:48	20:08:19	41990852	990852	6005	151	0.0419444	00:02:31	0	0	0	0	0	1	344.96	0.0574551	-0.000179893	-0.00014968	-1.79e-05	5784.33	0.963412	-0.199299	0.758727	-0.423064	0.000540899	0.0232572	5.29e-07	0.000727062	0.0377269	226.512	5.29e-07	0.000727062	0.00177449	0.0421247	0.00097335	0.0311986	0.00119911	0.0346282	0	400	1000	-70.83	-72.23	1.88
3	Bojangles	Bradypus	M	7/15/15	6	20:08:19	20:09:34	41996855	996855	3004	75	0.0208333	00:01:15	0	0	0	0	1	0	169.688	0.0565063	0.000202922	7.76e-05	-8.29e-06	2863.83	0.953655	-0.279371	0.625998	-0.594787	0.000519012	0.0227818	1.87e-06	0.00136743	0.0463453	139.175	1.87e-06	0.00136743	0.00178939	0.0423012	0.000963555	0.0310412	0.000965587	0.0310739	0	400	1000	-72.23	0	72.44
3	Bojangles	Bradypus	M	7/15/15	6	20:09:38	20:23:58	43000001	1	34241	860	0.238889	00:14:20	0	0	0	1	0	0	1381.35	0.0404376	1.64e-06	1.4e-05	1.62e-05	32868.5	0.962192	-0.126259	-0.294283	-0.456023	0.00040013	0.0200033	1.43e-07	0.000378073	0.0378095	1291.57	1.43e-07	0.000378073	0.000634008	0.0251795	0.000652562	0.0255453	0.000670858	0.0259009	0	400	1000	0	-71.9	72.14
3	Bojangles	Bradypus	M	7/15/15	6	20:23:44	20:37:07	43033670	33670	31959	803	0.223056	00:13:23	0	0	0	0	0	1	1245.73	0.0389802	-8.31e-06	7.86e-06	9.18e-06	30929.6	0.96782	-0.468196	0.318457	-0.0530343	0.000331085	0.0181957	0	0	0.0322137	1029.48	0	0	0.00053408	0.0231102	0.000554584	0.0235496	0.000617472	0.024849	0	400	1000	-71.91	-74.03	2.46
3	Bojangles	Bradypus	M	7/15/15	6	20:36:58	20:48:22	43065246	65246	27204	684	0.19	00:11:24	0	0	0	1	0	0	1012.44	0.0372181	3.47e-05	-1.68e-05	-2.49e-05	26701.3	0.981556	-0.0154843	0.810286	0.0480301	0.00027505	0.0165846	1.44e-07	0.000378941	0.0197593	537.512	1.44e-07	0.000378941	0.000488443	0.0221007	0.000471516	0.0217144	0.000571056	0.0238968	0	400	1000	-74.08	-73.74	0.57
3	Bojangles	Bradypus	M	7/15/15	6	20:48:17	20:48:50	43092258	92258	1333	33	0.00916667	00:00:33	0	0	0	0	1	0	82.6121	0.0620211	-0.00174802	-0.0010178	-0.00119688	1279.72	0.960749	-0.062724	0.768146	-0.282103	0.00220918	0.0470019	6.86e-05	0.00827949	0.0392515	52.283	6.71e-05	0.00819046	0.00171577	0.0414218	0.00124911	0.0353428	0.00715559	0.0845907	0	400	1000	-73.77	-73.46	0.45
3	Bojangles	Bradypus	M	7/15/15	6	20:48:41	21:04:09	43093209	93209	36905	928	0.257778	00:15:28	0	0	0	1	0	0	1637.8	0.04438	5.91e-06	-3.07e-05	7.81e-06	35290.3	0.956274	-0.345027	0.388984	-0.521156	0.000655761	0.0256078	7.96e-06	0.00282108	0.043762	1614.99	7.24e-06	0.00269025	0.00105968	0.0325527	0.000670798	0.0258998	0.00103844	0.0322249	0	400	1000	-73.36	-75.62	2.28
3	Bojangles	Bradypus	M	7/15/15	6	21:03:54	21:15:28	43129541	129541	27584	694	0.192778	00:11:34	0	1	0	0	0	0	1234.71	0.0447636	6.58e-06	6.46e-07	2.31e-06	27200.6	0.986136	0.185834	-0.939442	-0.149332	0.000564507	0.0237594	0	0	0.0141027	388.996	0	0	0.000796035	0.0282141	0.00085863	0.0293024	0.000804408	0.0283621	0	400	1000	-75.49	-75.85	1.23
3	Bojangles	Bradypus	M	7/15/15	6	21:15:33	22:24:54	43157313	157313	165495	4161	1.15583	01:09:21	0	0	0	1	0	0	7559.1	0.0456759	1.24e-05	-2.4e-06	-1.01e-05	161028	0.973014	0.0627334	0.556217	-0.208971	0.000487772	0.0220856	6.14e-07	0.000783386	0.0320553	5304.96	5.28e-07	0.000726726	0.000959038	0.0309683	0.000738242	0.0271706	0.00085281	0.0292029	0	400	1000	-75.85	-75.59	2.19
3	Bojangles	Bradypus	M	7/15/15	6	22:24:44	22:28:58	43322425	322425	10084	254	0.0705556	00:04:14	0	0	0	0	1	0	503.421	0.0499277	-0.00017494	-3.17e-05	1.49e-05	9681.83	0.960213	-0.0732318	0.453992	-0.471873	0.000407748	0.0201928	1.67e-06	0.00129256	0.0399138	402.45	1.67e-06	0.00129256	0.00106521	0.0326375	0.000821284	0.0286581	0.000977725	0.0312686	0	400	1000	-75.9	-74.71	1.84
3	Bojangles	Bradypus	M	7/15/15	6	22:28:26	22:58:38	43331256	331256	72071	1812	0.503333	00:30:12	0	0	0	1	0	0	3220.21	0.0446817	-6.74e-06	2.1e-05	2.88e-06	69867.6	0.96944	-0.0988052	0.632614	-0.29548	0.000365557	0.0191195	2.61e-07	0.000510726	0.0317529	2288.44	2.61e-07	0.000510726	0.000819092	0.0286198	0.000656243	0.0256172	0.000797266	0.0282359	0	400	1000	-74.43	-73.1	3.97
3	Bojangles	Bradypus	M	7/15/15	6	22:58:38	23:01:24	43403325	403325	6591	166	0.0461111	00:02:46	0	1	0	0	0	0	256.129	0.0388664	-9.41e-06	9.41e-05	0.000113735	6320.64	0.959125	-0.390174	0.584848	-0.63331	0.000280373	0.0167443	0	0	0.0408748	269.365	0	0	0.000516622	0.0227293	0.000536109	0.023154	0.000572823	0.0239337	0	400	1000	-73.1	-73.84	0.98
3	Bojangles	Bradypus	M	7/15/15	6	23:01:24	23:20:18	43409914	409914	45120	1134	0.315	00:18:54	0	0	0	1	0	0	2071.29	0.0459072	3.09e-05	2.16e-08	-2.47e-05	44083.6	0.977051	-0.203254	0.526058	-0.0460237	0.000387376	0.0196819	1.3e-07	0.000360368	0.0311979	1407.62	1.3e-07	0.000360368	0.000882995	0.0297152	0.000695719	0.0263765	0.000840394	0.0289895	0	400	1000	-73.84	-75.83	2.23
3	Bojangles	Bradypus	M	7/15/15	6	23:20:13	23:48:35	43454832	454832	67680	1702	0.472778	00:28:22	0	0	0	0	0	1	2891.52	0.042724	1.19e-05	2.16e-06	1.18e-06	66770.3	0.986574	-0.154921	0.887994	-0.0529326	0.00033747	0.0183703	1.8e-08	0.000134301	0.0173957	1177.33	1.8e-08	0.000134301	0.000808461	0.0284334	0.000587371	0.0242357	0.000680072	0.0260782	0	400	1000	-75.79	-101.69	25.93
3	Bojangles	Bradypus	M	7/15/15	6	23:48:35	23:52:06	43522510	522510	8386	211	0.0586111	00:03:31	0	1	0	0	0	0	296.37	0.0353453	-5.79e-05	-8.91e-06	4.2e-05	8354.89	0.99641	-0.228116	0.883848	0.379843	0.000256835	0.0160261	0	0	0.0076666	64.2844	0	0	0.000390101	0.019751	0.000437153	0.0209082	0.000530121	0.0230244	0	400	1000	-101.69	-101.29	0.42
3	Bojangles	Bradypus	M	7/15/15	6	23:52:01	23:59:53	43530695	530695	18768	472	0.131111	00:07:52	0	0	0	0	1	0	1008.54	0.0537403	7.38e-05	5.99e-05	-3.62e-05	18505.6	0.986072	-0.145648	0.921558	-0.0399785	0.000444519	0.0210836	0	0	0.0186893	350.743	1.95e-07	0.000441742	0.00140576	0.0374934	0.000685602	0.026184	0.00118196	0.0343797	0	400	1000	-101.43	-85.59	15.84
3	Bojangles	Bradypus	M	7/15/15	6	23:59:38	00:34:38	43548862	548862	83451	-84302	-23.4172	00:35:00	0	0	0	1	0	0	3535.98	0.0423725	2.93e-05	3.92e-06	-1.34e-06	81293.6	0.974159	0.000763562	0.685498	-0.345831	0.00036576	0.0191249	1.08e-07	0.000329009	0.028093	2344.36	1.11e-07	0.000333425	0.000721828	0.0268669	0.000609623	0.0246905	0.00072155	0.0268617	0	400	1000	-85.77	-86.04	2.45
3	Bojangles	Bradypus	M	7/16/15	7	00:34:33	00:54:28	43632220	632220	47527	1195	0.331944	00:19:55	0	0	0	0	1	0	2136.38	0.0449519	-5.17e-06	-2.52e-05	-5.28e-06	46655.7	0.981688	-0.226228	0.834784	-0.00888509	0.000370377	0.0192452	3.08e-08	0.000175562	0.0212907	1011.86	7.71e-08	0.000277588	0.000835706	0.0289086	0.000628413	0.0250682	0.000800893	0.0283	0	400	1000	-86.08	0	86.08
													6 days, 12:55:23
4	Bojangles	Bradypus	M	7/25/15	0	15:47:09	15:55:32	297825	297825	20007	503	0.139722	00:08:23	0	0	0	1	0	0	1912.83	0.0956128	1.85e-05	-5.47e-06	8.75e-06	19984	0.998899	0.082448	0.804932	0.196358	0.00209867	0.0458113	7.92e-06	0.00281425	0.011147	223.007	1.45e-06	0.00120507	0.00267013	0.0516733	0.00569724	0.0754801	0.00559655	0.0748101	0	400	1000	-70.04	-72.6	3.17
4	Bojangles	Bradypus	M	7/25/15	0	15:55:32	16:08:48	317830	317830	31663	796	0.221111	00:13:16	0	0	0	0	1	0	1324.9	0.041845	-6.74e-06	3.79e-06	-2.34e-05	31197.4	0.985328	-0.0192614	0.840175	-0.1735	0.000425461	0.0206267	2.24e-07	0.000472879	0.0179864	569.485	3.86e-08	0.000196352	0.000761376	0.027593	0.000621895	0.0249378	0.000772642	0.0277964	0	400	1000	-72.6	-68.22	4.4
4	Bojangles	Bradypus	M	7/25/15	0	16:08:48	16:19:27	349491	349491	25401	639	0.1775	00:10:39	0	0	0	1	0	0	978.91	0.0385398	7.55e-06	3.68e-06	1.87e-05	24624.8	0.969481	-0.0504205	0.429979	-0.453303	0.000264249	0.0162557	0	0	0.030712	780.084	0	0	0.000511619	0.022619	0.000506313	0.0225014	0.00057671	0.0240148	0	400	1000	-68.22	-69.6	1.44
4	Bojangles	Bradypus	M	7/25/15	0	16:19:27	16:37:27	374890	374890	42970	1080	0.3	00:18:00	0	1	0	0	0	0	1540.03	0.0358404	3.75e-07	-5.88e-06	1.76e-06	41720.2	0.970937	0.0956345	0.374693	-0.791963	0.000238987	0.0154592	0	0	0.0290634	1248.82	0	0	0.000420873	0.0205152	0.000473736	0.0217655	0.000464583	0.0215542	0	400	1000	-69.6	-70.83	1.87
4	Bojangles	Bradypus	M	7/25/15	0	16:37:26	16:54:36	417831	417831	40973	1030	0.286111	00:17:10	0	0	0	1	0	0	1607.77	0.0392406	-1.25e-05	1.29e-05	-4.29e-07	40109.3	0.978945	0.0180449	0.723939	-0.324895	0.000272546	0.016509	0	0	0.0224043	917.948	0	0	0.000545008	0.0233454	0.00051422	0.0226764	0.00060767	0.024651	0	400	1000	-70.83	-69.26	1.95
4	Bojangles	Bradypus	M	7/25/15	0	16:54:36	16:57:12	458802	458802	6210	156	0.0433333	00:02:36	0	0	0	0	0	1	248.422	0.04001	5.25e-05	-2.4e-05	-2.37e-05	6044.6	0.973522	-0.0310661	0.72092	-0.582138	0.000270249	0.0164393	0	0	0.0264779	164.401	0	0	0.000645406	0.0254048	0.000527877	0.0229756	0.000563776	0.023744	0	400	1000	-69.26	-70.88	1.7
4	Bojangles	Bradypus	M	7/25/15	0	16:57:07	16:58:25	464803	464803	3106	78	0.0216667	00:01:18	0	0	0	1	0	0	119.951	0.0386317	0.000215127	-3.46e-06	0.000228022	3084.81	0.993497	0.290147	0.881486	-0.236192	0.000279916	0.0167307	0	0	0.0156821	48.6929	0	0	0.000506208	0.0224991	0.00053019	0.0230259	0.000591363	0.024318	0	400	1000	-70.83	-70.8	0.24
4	Bojangles	Bradypus	M	7/25/15	0	16:58:25	17:00:41	467907	467907	5382	136	0.0377778	00:02:16	0	1	0	0	0	0	198.383	0.0368672	-0.000140332	4.84e-05	-5.19e-05	5152.72	0.957576	-0.495153	0.691593	-0.433793	0.000399853	0.0199963	3.63e-07	0.000602467	0.0424593	228.473	2.72e-07	0.000521752	0.000598714	0.0244686	0.000657832	0.0256482	0.000588369	0.0242563	0	400	1000	-70.8	-71.27	0.47
4	Bojangles	Bradypus	M	7/25/15	0	17:00:35	17:41:57	473080	473080	98705	2482	0.689444	00:41:22	0	0	0	1	0	0	3711	0.0375972	-3.47e-06	-6.12e-06	-7.34e-06	97256.1	0.985331	0.252495	0.668217	-0.186479	0.000264839	0.0162739	0	0	0.0186556	1841.39	0	0	0.000513177	0.0226534	0.000487161	0.0220717	0.00053013	0.0230245	0	400	1000	-71.19	-72.22	1.92
4	Bojangles	Bradypus	M	7/25/15	0	17:41:52	17:46:33	571576	571576	11176	281	0.0780556	00:04:41	0	0	0	0	0	1	462.299	0.041369	0.000113364	5.84e-05	-4.57e-05	10863.4	0.972115	-0.473691	0.690588	-0.00989977	0.000296923	0.0172315	0	0	0.0301058	336.432	0	0	0.000573441	0.0239466	0.000602694	0.0245498	0.000691153	0.0262898	0	400	1000	-72.1	-73.59	1.71
4	Bojangles	Bradypus	M	7/25/15	0	17:46:28	17:50:53	582543	582543	10555	265	0.0736111	00:04:25	0	0	0	1	0	0	444.651	0.0421311	4.44e-05	1.76e-05	1.36e-05	10467.3	0.991788	-0.0631972	0.868155	-0.0665467	0.000340372	0.0184492	0	0	0.0187205	197.577	0	0	0.000648705	0.0254697	0.000622681	0.0249536	0.00077339	0.0278099	0	400	1000	-73.6	-73.67	0.64
4	Bojangles	Bradypus	M	7/25/15	0	17:50:59	20:12:09	593344	593344	336860	8470	2.35278	02:21:10	1	0	0	0	0	0	11897.3	0.0353182	-2.32e-06	4.12e-07	8.48e-07	340296	1.0102	0.20906	0.910048	0.294497	0.000250147	0.015816	0	0	0.0112203	3779.67	0	0	0.000356249	0.0188746	0.000507953	0.0225378	0.00047527	0.0218007	0	400	1000	-73.67	-81.98	9.3
4	Bojangles	Bradypus	M	7/25/15	0	20:12:03	20:41:18	929933	929933	69799	1755	0.4875	00:29:15	0	0	0	1	0	0	2624.37	0.0375994	-1.43e-06	4.34e-07	-3.44e-06	69619.4	0.997441	0.0787357	0.899199	0.168518	0.000264739	0.0162708	0	0	0.0106078	740.401	0	0	0.000468641	0.0216481	0.000514382	0.02268	0.000541392	0.0232678	0	400	1000	-81.95	-83.75	2.83
4	Bojangles	Bradypus	M	7/25/15	0	20:41:28	20:59:30	2000151	151	43021	1082	0.300556	00:18:02	0	0	0	1	0	0	1604.58	0.0372985	1.13e-05	4e-06	4.6e-06	41715.6	0.96968	-0.131869	0.624868	-0.355755	0.000260451	0.0161385	0	0	0.0305735	1315.27	0	0	0.000478015	0.0218636	0.000489428	0.022123	0.000525907	0.0229327	0	400	1000	0	-85.87	86.11
4	Bojangles	Bradypus	M	7/25/15	0	21:00:27	21:17:13	2045426	45426	40012	1006	0.279444	00:16:46	1	0	0	0	0	0	1491.56	0.0372787	-4.52e-07	-2e-06	7.96e-06	39361.2	0.983759	0.718778	0.641924	-0.0429753	0.000267041	0.0163414	0	0	0.0164208	657.011	0	0	0.000493913	0.0222242	0.000456942	0.0213762	0.000542935	0.023301	0	400	1000	-85.88	-87.11	1.43
4	Bojangles	Bradypus	M	7/25/15	0	21:17:13	22:04:03	2085436	85436	111761	2810	0.780556	00:46:50	0	1	0	0	0	0	4097.07	0.0366595	-7.77e-06	3.15e-07	2.05e-07	106538	0.953279	-0.793699	0.137927	-0.164796	0.000263758	0.0162406	0	0	0.0467243	5221.91	0	0	0.000445246	0.0211009	0.00046257	0.0215074	0.000538759	0.0232112	0	400	1000	-87.11	-88.48	4.11
4	Bojangles	Bradypus	M	7/25/15	0	22:04:11	22:09:29	2197496	197496	12637	318	0.0883333	00:05:18	0	0	0	1	0	0	485.029	0.0383847	0.000147458	8.97e-05	-4.6e-06	12350.4	0.977399	-0.0476348	0.675298	-0.472385	0.000273142	0.016527	0	0	0.0249911	315.787	0	0	0.000494599	0.0222396	0.000503603	0.0224411	0.000602391	0.0245437	0	400	1000	-88.6	-87.9	0.7
4	Bojangles	Bradypus	M	7/25/15	0	22:09:25	22:14:24	2209980	209980	11885	299	0.0830556	00:04:59	0	0	0	0	1	0	484.279	0.0407505	-5.73e-06	-2.58e-05	-2.77e-05	11619.5	0.977741	-0.0485219	0.793976	-0.366564	0.000313927	0.017718	0	0	0.0236107	280.589	0	0	0.000648398	0.0254637	0.000545721	0.0233607	0.000639298	0.0252843	0	400	1000	-88	-85.35	2.65
4	Bojangles	Bradypus	M	7/25/15	0	22:14:20	22:15:51	2221713	221713	3612	91	0.0252778	00:01:31	0	0	0	1	0	0	137.815	0.0381654	-0.000105202	-0.000194785	-4.07e-05	3493.31	0.967408	-0.295591	0.6814	-0.343276	0.000265573	0.0162964	0	0	0.0325925	117.691	0	0	0.000539665	0.0232307	0.00050728	0.0225229	0.00051661	0.0227291	0	400	1000	-85.5	-85.83	0.56
4	Bojangles	Bradypus	M	7/25/15	0	22:15:47	22:24:06	2225172	225172	19857	499	0.138611	00:08:19	0	1	0	0	0	0	738.307	0.0371831	-1.4e-05	-1.96e-05	1.14e-05	18939.4	0.953839	-0.841872	0.394195	0.0578265	0.000262117	0.01619	0	0	0.0461613	916.579	0	0	0.000441497	0.0210118	0.00051013	0.0225861	0.000529324	0.023007	0	400	1000	-85.76	-87.39	2.16
4	Bojangles	Bradypus	M	7/25/15	0	22:24:14	22:36:17	2245351	245351	28763	723	0.200833	00:12:03	0	0	0	1	0	0	1040.59	0.0361792	5.72e-05	2.04e-05	-1.69e-05	27941.8	0.971485	0.28803	0.633218	-0.276339	0.000252332	0.015885	0	0	0.0285163	820.187	0	0	0.000446833	0.0211384	0.000459268	0.0214305	0.000496209	0.0222758	0	400	1000	-87.33	-86.93	1.88
4	Bojangles	Bradypus	M	7/25/15	0	22:36:10	23:49:20	2273827	273827	174563	4390	1.21944	01:13:10	0	1	0	0	0	0	6176.67	0.0353838	-7.75e-07	2.57e-06	4.57e-07	169749	0.972427	0.438663	0.59042	-0.259595	0.000254664	0.0159582	0	0	0.0275785	4814.16	0	0	0.000438573	0.0209421	0.000435108	0.0208592	0.000469418	0.0216661	0	400	1000	-86.99	-81.8	6.06
4	Bojangles	Bradypus	M	7/25/15	0	23:49:12	23:54:56	2448103	448103	13671	344	0.0955556	00:05:44	0	0	0	1	0	0	513.046	0.0375308	-4.32e-06	-1.04e-05	-3.75e-05	13274.3	0.971051	0.00172699	0.725948	-0.463615	0.000264608	0.0162668	0	0	0.0290364	396.927	0	0	0.000500158	0.0223642	0.000511159	0.0226088	0.000501301	0.0223897	0	400	1000	-81.92	-81.71	0.77
4	Bojangles	Bradypus	M	7/25/15	0	23:54:42	00:01:42	2461202	461202	13956	-86049	-23.9025	00:07:00	0	1	0	0	0	0	509.03	0.0364765	4.99e-05	1.31e-05	3.42e-05	13707.5	0.982261	0.306021	0.775499	-0.456301	0.00026181	0.0161806	0	0	0.0183697	256.349	0	0	0.000445156	0.0210987	0.000467742	0.0216274	0.000519125	0.0227843	0	400	1000	-81.72	-80.39	1.88
4	Bojangles	Bradypus	M	7/26/15	1	00:00:40	00:02:56	2475440	475440	5413	136	0.0377778	00:02:16	0	0	0	1	0	0	213.164	0.0393872	-7.82e-05	-2.15e-05	0.000123965	5306.33	0.980475	0.192717	0.810461	-0.378316	0.000279463	0.0167171	0	0	0.0208843	113.026	0	0	0.000562399	0.0237149	0.000498521	0.0223276	0.000616216	0.0248237	0	400	1000	-80.37	-79.95	0.5
4	Bojangles	Bradypus	M	7/26/15	1	00:02:42	00:19:03	2480281	480281	39015	981	0.2725	00:16:21	0	1	0	0	0	0	1387.99	0.0355768	-6.88e-08	-8.72e-06	-2.62e-05	38241.2	0.980193	0.495474	0.519826	-0.258497	0.000249479	0.0157949	0	0	0.0201387	785.691	0	0	0.000449696	0.021206	0.000465334	0.0215716	0.000439921	0.0209743	0	400	1000	-80.11	-77.95	2.87
4	Bojangles	Bradypus	M	7/26/15	1	00:19:10	00:29:40	2519579	519579	25061	630	0.175	00:10:30	0	0	0	1	0	0	936.178	0.0373575	-3.3e-05	-1.73e-05	-2.35e-05	24383.3	0.972997	-0.0173692	0.665846	-0.320357	0.000271477	0.0164766	0	0	0.0274639	688.246	0	0	0.000484267	0.0220061	0.000507425	0.0225261	0.000514663	0.0226862	0	400	1000	-77.93	-76.06	1.92
4	Bojangles	Bradypus	M	7/26/15	1	00:29:33	00:31:56	2544353	544353	5698	143	0.0397222	00:02:23	0	0	0	0	1	0	226.195	0.0397042	-6.29e-05	8.45e-05	8.96e-05	5544.77	0.973279	-0.223387	0.763445	-0.235791	0.000286738	0.0169333	0	0	0.0283786	161.673	0	0	0.00052655	0.0229467	0.000513437	0.0226591	0.000662741	0.0257438	0	400	1000	-76.09	-73.64	2.47
4	Bojangles	Bradypus	M	7/26/15	1	00:32:12	03:40:07	2550696	550696	448438	11275	3.13194	03:07:55	1	0	0	0	0	0	16357.9	0.0364777	9.35e-07	-1.45e-06	-2.31e-06	454808	1.01421	0.078092	0.978835	0.231478	0.000260248	0.0161322	0	0	0.0147593	6618.6	0	0	0.000446609	0.0211331	0.00054214	0.0232839	0.000436585	0.0208946	0	400	1000	-73.39	-69.54	8.52
4	Bojangles	Bradypus	M	7/26/15	1	03:40:43	10:39:21	4000527	527	998948	25118	6.97722	06:58:38	1	0	0	0	0	0	35280	0.0353172	-7.04e-07	-4.23e-07	-1.68e-06	1010000	1.01238	0.126551	0.961257	0.234283	0.000257932	0.0160603	2.44e-10	1.56e-05	0.0134297	13415.6	0	0	0.000396002	0.0198998	0.000548375	0.0234174	0.000402454	0.0200613	0	400	1000	-68.97	-84.93	30.36
4	Bojangles	Bradypus	M	7/26/15	1	10:40:14	11:22:48	6001579	1579	101581	2554	0.709444	00:42:34	1	0	0	0	0	0	3768.07	0.0370946	2.93e-06	1.84e-06	-3.56e-06	98027.2	0.965025	-0.744702	0.578977	0.191342	0.000263769	0.016241	0	0	0.0349749	3552.75	0	0	0.000451807	0.0212557	0.000503834	0.0224462	0.000515007	0.0226938	0	400	1000	-84.72	-81.29	3.45
4	Bojangles	Bradypus	M	7/26/15	1	11:22:37	11:37:58	6102737	102737	36634	921	0.255833	00:15:21	0	1	0	0	0	0	1307.22	0.0356843	3.21e-05	-6.59e-06	1.67e-07	35323.9	0.964264	0.268523	0.281491	-0.430265	0.00025547	0.0159834	0	0	0.0357359	1309.11	0	0	0.000438877	0.0209494	0.000468201	0.021638	0.000464849	0.0215604	0	400	1000	-81.44	-80.61	2.31
4	Bojangles	Bradypus	M	7/26/15	1	11:37:58	11:47:30	6139369	139369	22739	572	0.158889	00:09:32	0	0	0	1	0	0	876.779	0.0385601	-4.84e-05	2.19e-05	-4.85e-06	22261.5	0.979043	-0.0600141	0.829566	-0.269687	0.000304333	0.0174451	0	0	0.0235757	536.065	0	0	0.00057945	0.0240718	0.000512365	0.0226355	0.000565492	0.0237801	0	400	1000	-80.61	-78.66	1.96
4	Bojangles	Bradypus	M	7/26/15	1	11:47:22	12:33:57	6161790	161790	111160	2795	0.776389	00:46:35	0	1	0	0	0	0	3924.04	0.0353011	-7.69e-07	-1.54e-06	-5.97e-07	107541	0.967453	-0.281515	0.683827	-0.482278	0.00024836	0.0157594	0	0	0.0329554	3663.29	0	0	0.00041812	0.020448	0.000425734	0.0206333	0.00049131	0.0221655	0	400	1000	-78.8	-75.8	3.21
4	Bojangles	Bradypus	M	7/26/15	1	12:34:05	12:35:40	6273263	273263	3792	95	0.0263889	00:01:35	0	0	0	1	0	0	176.491	0.0465552	9.65e-05	-0.00023725	5.04e-05	3689.35	0.973187	0.372628	0.36275	-0.239381	0.000695778	0.0263776	1.56e-05	0.00395591	0.0268125	101.646	1.56e-05	0.00395591	0.00105668	0.0325066	0.00118354	0.0344027	0.00113061	0.0336245	0	400	1000	-75.68	-75.37	0.37
4	Bojangles	Bradypus	M	7/26/15	1	12:35:32	13:55:20	6276737	276737	190423	4788	1.33	01:19:48	0	1	0	0	0	0	7086.22	0.0372132	-8.3e-07	4.97e-06	-1.55e-06	186468	0.979234	-0.133071	0.336814	-0.0847346	0.000278224	0.01668	0	0	0.0230479	4388.83	0	0	0.000472014	0.0217259	0.00050229	0.0224118	0.000536979	0.0231728	0	400	1000	-75.42	-69.28	9.36
4	Bojangles	Bradypus	M	7/26/15	1	13:55:20	14:08:57	6467158	467158	32529	817	0.226944	00:13:37	0	0	0	1	0	0	1186.86	0.0364875	1.28e-05	-1.46e-05	1.03e-05	31852.4	0.979231	0.310507	0.564422	-0.523373	0.000259842	0.0161196	0	0	0.0250412	814.541	0	0	0.000481369	0.0219401	0.000460781	0.0214658	0.000507826	0.022535	0	400	1000	-69.28	-67.08	3.69
4	Bojangles	Bradypus	M	7/26/15	1	14:15:02	17:37:59	6514183	514183	484384	12177	3.3825	03:22:57	1	0	0	0	0	0	16736	0.0345511	-4.94e-07	8.16e-07	-4.67e-07	488066	1.0076	0.0816588	0.932641	0.186824	0.000242967	0.0155874	0	0	0.00913992	4427.22	0	0	0.000414628	0.0203624	0.000453807	0.0213027	0.000411348	0.0202817	0	400	1000	-66.08	-68.71	7.7
4	Bojangles	Bradypus	M	7/26/15	1	17:38:43	18:18:21	8000312	312	94570	2378	0.660556	00:39:38	1	0	0	0	0	0	3381.99	0.0357621	-1.7e-06	1.91e-07	2.41e-06	95647.6	1.01141	0.0695242	0.998536	-0.0986067	0.000246611	0.0157039	0	0	0.012969	1226.47	0	0	0.000434573	0.0208464	0.000503784	0.0224451	0.000424017	0.0205917	0	400	1000	-68.71	-72.84	4.82
4	Bojangles	Bradypus	M	7/26/15	1	18:18:13	19:15:42	8094569	94569	137188	3449	0.958056	00:57:29	0	0	0	1	0	0	5496.55	0.0400661	8.86e-06	-2.87e-06	-4.56e-06	134540	0.980707	-0.0606302	0.618443	-0.195883	0.000362855	0.0190488	1.01e-07	0.000318494	0.0217372	2982.05	1.01e-07	0.000318494	0.000628254	0.025065	0.000581898	0.0241226	0.000643017	0.0253578	0	400	1000	-72.79	-78.77	6.75
4	Bojangles	Bradypus	M	7/26/15	1	19:15:42	19:31:21	8231755	231755	37332	939	0.260833	00:15:39	0	1	0	0	0	0	1362.15	0.0364884	-4.51e-05	-1.05e-06	1.35e-05	36276.5	0.971752	-0.57876	0.38551	0.422508	0.000258823	0.016088	0	0	0.029604	1105.15	0	0	0.000470009	0.0216797	0.000451344	0.0212449	0.000510242	0.0225885	0	400	1000	-78.77	-78.82	1.02
4	Bojangles	Bradypus	M	7/26/15	1	19:31:36	19:59:22	8269707	269707	66262	1666	0.462778	00:27:46	0	0	0	1	0	0	2578.13	0.0389087	9.57e-06	1.86e-05	3.37e-06	64654.5	0.975755	0.183696	0.396781	-0.392796	0.000288197	0.0169764	6.63e-08	0.00025753	0.024965	1654.21	6.63e-08	0.00025753	0.000536276	0.0231576	0.000516505	0.0227267	0.000601161	0.0245186	0	400	1000	-78.94	-82.54	3.85
4	Bojangles	Bradypus	M	7/26/15	1	19:59:30	20:26:37	8336278	336278	64707	1627	0.451944	00:27:07	0	1	0	0	0	0	2312.41	0.0357373	-1.81e-07	4.21e-06	-6.16e-06	62363	0.963789	-0.470263	0.690126	-0.171376	0.000260629	0.016144	0	0	0.0362106	2343.04	0	0	0.000440642	0.0209915	0.000456935	0.021376	0.000479022	0.0218866	0	400	1000	-82.58	-86.74	4.35
4	Bojangles	Bradypus	M	7/26/15	1	20:27:30	20:29:04	8403079	403079	3756	94	0.0261111	00:01:34	0	0	0	0	1	0	157.102	0.041838	-9.7e-05	-1.31e-05	4.1e-06	3651.04	0.972313	-0.19188	0.795051	-0.448758	0.000322747	0.0179652	0	0	0.0276867	103.963	0	0	0.000697963	0.026419	0.000549463	0.0234406	0.000672801	0.0259384	0	400	1000	-86.73	-85.47	1.35
4	Bojangles	Bradypus	M	7/26/15	1	20:29:04	20:38:00	8406833	406833	21321	536	0.148889	00:08:56	0	0	0	1	0	0	882.088	0.0413737	1.74e-05	1.31e-05	1.85e-05	20886.4	0.979662	0.0405572	0.581329	-0.455406	0.000356134	0.0188715	5.61e-07	0.000749074	0.0220689	470.51	5.61e-07	0.000749074	0.000669543	0.0258755	0.00059243	0.0243399	0.000683239	0.0261388	0	400	1000	-85.47	-84.81	1.11
4	Bojangles	Bradypus	M	7/26/15	1	20:37:56	20:48:04	8428002	428002	24174	608	0.168889	00:10:08	0	1	0	0	0	0	907.986	0.037562	4.33e-05	-1.54e-06	7.82e-06	23383.4	0.967335	-0.588455	0.503099	0.254631	0.000275359	0.0165939	0	0	0.034298	829.086	0	0	0.000496098	0.0222733	0.000506299	0.0225011	0.000528892	0.0229977	0	400	1000	-84.8	-85.71	1.36
4	Bojangles	Bradypus	M	7/26/15	1	20:48:00	21:02:48	8452024	452024	35285	888	0.246667	00:14:48	0	0	0	1	0	0	1349.95	0.0382594	-2.36e-06	-3.94e-06	-1.66e-05	34742	0.98464	-0.0370166	0.797855	-0.140909	0.000288597	0.0169881	0	0	0.0198858	701.652	0	0	0.000515363	0.0227016	0.000524663	0.0229055	0.000588784	0.0242649	0	400	1000	-85.76	-87.37	2.34
4	Bojangles	Bradypus	M	7/26/15	1	21:02:44	21:18:16	8487157	487157	37086	932	0.258889	00:15:32	0	1	0	0	0	0	1485.4	0.0400541	-1.01e-05	-1.41e-05	-8.6e-06	37059.4	0.99931	-0.0855515	0.889271	-0.178665	0.000655325	0.0255993	0	0	0.0179915	667.216	0	0	0.000769295	0.0277362	0.000617109	0.0248417	0.000795555	0.0282056	0	400	1000	-87.4	-87.81	0.93
4	Bojangles	Bradypus	M	7/26/15	1	21:18:23	21:31:44	8524499	524499	31850	801	0.2225	00:13:21	0	0	0	1	0	0	1288.9	0.0404691	1.1e-05	1.41e-05	7.04e-06	31048.6	0.974869	-0.13681	0.74614	-0.336667	0.000300858	0.0173453	0	0	0.0268977	856.664	0	0	0.000605649	0.0246099	0.000550027	0.0234527	0.000644046	0.0253781	0	400	1000	-87.87	-88.2	1.41
4	Bojangles	Bradypus	M	7/26/15	1	21:31:32	21:37:14	8555901	555901	13588	342	0.095	00:05:42	0	1	0	0	0	0	493.383	0.0363128	1.85e-05	-1.08e-05	1.17e-05	13130.1	0.966371	0.737142	0.379853	-0.45004	0.000258228	0.0160695	0	0	0.0336289	456.917	0	0	0.000440323	0.0209839	0.000486035	0.0220462	0.000490833	0.0221547	0	400	1000	-88.16	-88.68	0.72
4	Bojangles	Bradypus	M	7/26/15	1	21:37:08	21:50:24	8569264	569264	31628	796	0.221111	00:13:16	0	0	0	1	0	0	1279.85	0.0404669	-2.46e-06	8.48e-06	-3.02e-06	30972.2	0.979295	0.151645	0.663777	-0.434428	0.000313661	0.0177105	0	0	0.0228791	723.597	0	0	0.000608997	0.0246779	0.000558157	0.0236253	0.000634363	0.0251866	0	400	1000	-88.7	-90.86	2.44
4	Bojangles	Bradypus	M	7/26/15	1	21:50:07	22:09:15	8600222	600222	45658	1148	0.318889	00:19:08	0	1	0	0	0	0	1702.55	0.0372899	6.35e-06	-1.28e-05	3.61e-06	44356.4	0.971514	0.669368	0.462447	-0.415375	0.000268235	0.0163779	0	0	0.0285007	1301.26	0	0	0.000480726	0.0219255	0.000472801	0.021744	0.000541455	0.0232692	0	400	1000	-90.78	-90.87	1.06
4	Bojangles	Bradypus	M	7/26/15	1	22:09:26	23:06:33	8646324	646324	136303	3427	0.951944	00:57:07	0	0	0	1	0	0	5399.88	0.039617	4.06e-06	-6.56e-07	3.1e-06	133595	0.980142	-0.0277601	0.774996	-0.302994	0.000310129	0.0176105	0	0	0.0223144	3041.5	0	0	0.000595134	0.0243954	0.000538787	0.0232118	0.000613303	0.024765	0	400	1000	-90.87	-95.04	4.31
4	Bojangles	Bradypus	M	7/26/15	1	23:06:33	23:10:01	8782625	782625	8242	208	0.0577778	00:03:28	0	1	0	0	0	0	293.965	0.0356711	2.44e-05	-1.2e-05	-1.27e-05	8395.83	1.01879	0.371626	0.41582	0.849916	0.000258183	0.0160681	0	0	0.0188959	155.721	0	0	0.000452613	0.0212747	0.000502649	0.0224198	0.000416351	0.0204047	0	400	1000	-95.04	-94.89	0.67
4	Bojangles	Bradypus	M	7/26/15	1	23:10:27	23:17:18	8791916	791916	16348	411	0.114167	00:06:51	0	0	0	0	1	0	847.633	0.0518525	1.55e-05	-9.14e-06	-1.09e-05	15987.9	0.97803	-0.000901634	0.775073	-0.329787	0.000500498	0.0223718	8.96e-08	0.000299348	0.0236756	387.024	8.96e-08	0.000299348	0.00128822	0.0358918	0.000815116	0.0285502	0.00105345	0.0324569	0	400	1000	-94.73	-87.85	6.89
4	Bojangles	Bradypus	M	7/26/15	1	23:17:09	23:33:19	8807895	807895	38569	970	0.269444	00:16:10	0	0	0	1	0	0	1684.78	0.0436833	-5.58e-05	3.19e-06	2.55e-05	37739.6	0.978521	-0.0766215	0.68384	-0.312384	0.000364306	0.0190868	3.8e-08	0.000194887	0.0236054	910.413	3.8e-08	0.000194887	0.00074938	0.0273748	0.000636444	0.0252278	0.000792539	0.0281521	0	400	1000	-88.12	-85.67	3.08
4	Bojangles	Bradypus	M	7/26/15	1	23:33:14	23:39:00	8846279	846279	13776	346	0.0961111	00:05:46	0	0	0	0	1	0	698.552	0.0507116	8.65e-06	-3.9e-06	1.74e-05	13559.5	0.984359	-0.0325534	0.838652	-0.134266	0.000441988	0.0210235	0	0	0.0197214	271.662	0	0	0.00132736	0.036433	0.000717144	0.0267795	0.000934983	0.0305775	0	400	1000	-85.77	-78.3	7.48
4	Bojangles	Bradypus	M	7/26/15	1	23:38:56	00:37:56	8859869	859869	139764	-82885	-23.0236	00:59:00	0	0	0	1	0	0	6795	0.0486181	-1.39e-05	-6.67e-06	-8.21e-08	136947	0.979851	0.0220361	0.667707	-0.176789	0.000445701	0.0211116	3.53e-07	0.000594018	0.0229836	3212.25	3.56e-07	0.000596951	0.000940606	0.0306693	0.00080565	0.028384	0.0010236	0.0319937	0	400	1000	-78.33	-72.78	7.03
4	Bojangles	Bradypus	M	7/27/15	2	00:37:52	00:59:32	10000482	482	51696	1300	0.361111	00:21:40	0	0	0	1	0	0	2509.73	0.0485488	-1.75e-05	-1.85e-05	-1.55e-05	50189.1	0.97087	-0.112224	0.626674	-0.404857	0.000412633	0.0203134	1.84e-07	0.000429169	0.0303863	1570.82	1.84e-07	0.000429169	0.00100112	0.0316404	0.00073509	0.0271125	0.00100593	0.0317164	0	400	1000	-72.51	-72.61	2.45
4	Bojangles	Bradypus	M	7/27/15	2	00:59:29	01:01:09	10052056	52056	3978	100	0.0277778	00:01:40	0	0	0	0	1	0	206.861	0.0520144	1.01e-05	-0.000121303	0.000128547	3886.99	0.977368	-0.0239135	0.760036	-0.348529	0.000402031	0.0200507	0	0	0.023699	94.251	0	0	0.00136128	0.0368956	0.000741078	0.0272227	0.000899029	0.0299838	0	400	1000	-72.6	-70.83	1.81
4	Bojangles	Bradypus	M	7/27/15	2	01:01:06	01:02:49	10055912	55912	4099	103	0.0286111	00:01:43	0	0	0	0	0	1	249.458	0.060873	-0.000256175	0.000106521	5.19e-05	3967.28	0.968101	0.00422563	0.465587	-0.76843	0.000591049	0.0243115	1.25e-06	0.00111852	0.0318991	130.723	1.25e-06	0.00111852	0.00216343	0.0465127	0.00110971	0.0333124	0.00116619	0.0341495	0	400	1000	-70.83	-72.22	1.41
4	Bojangles	Bradypus	M	7/27/15	2	01:02:46	01:04:02	10059888	59888	3015	76	0.0211111	00:01:16	0	0	0	0	1	0	163.673	0.0543044	5.94e-05	0.000351631	4.12e-05	2915.96	0.967473	-0.0257029	0.692438	-0.534326	0.000455394	0.02134	0	0	0.0326342	98.3596	0	0	0.00171425	0.0414035	0.000785964	0.0280351	0.000920914	0.0303466	0	400	1000	-72.17	-69.68	2.57
4	Bojangles	Bradypus	M	7/27/15	2	01:04:01	01:18:52	10062901	62901	35428	891	0.2475	00:14:51	0	0	0	1	0	0	1630.03	0.0460108	-3.6e-05	-3.14e-05	-1.1e-05	34407.7	0.971229	0.00513665	0.550371	-0.523861	0.000366786	0.0191517	1.93e-07	0.00043927	0.0292494	1036.22	1.93e-07	0.00043927	0.00091984	0.0303289	0.000698854	0.0264358	0.000777243	0.0278791	0	400	1000	-69.68	-68.14	2.88
4	Bojangles	Bradypus	M	7/27/15	2	01:18:49	01:24:22	10098207	98207	13257	333	0.0925	00:05:33	0	0	0	0	0	1	635.958	0.0479751	4.19e-05	4.78e-05	5.08e-05	12873.3	0.971133	-0.104215	0.771534	-0.392313	0.000414391	0.0203566	1.84e-07	0.000429155	0.0289166	383.318	1.84e-07	0.000429155	0.00116547	0.034139	0.000635141	0.025202	0.000847144	0.0291057	0	400	1000	-68.12	-73.56	5.46
4	Bojangles	Bradypus	M	7/27/15	2	01:24:16	01:32:03	10111221	111221	18558	467	0.129722	00:07:47	0	1	0	0	0	0	713.797	0.0384651	-4.87e-07	-8.83e-06	-1.48e-05	17997.2	0.969834	0.68315	0.218974	-0.502651	0.000295437	0.0171883	0	0	0.0301665	559.799	0	0	0.00052675	0.022951	0.000481427	0.0219414	0.000625225	0.0250045	0	400	1000	-73.48	-73.65	0.64
4	Bojangles	Bradypus	M	7/27/15	2	01:32:00	01:35:14	10129657	129657	7714	194	0.0538889	00:03:14	0	0	0	1	0	0	331.278	0.0429506	-0.000167603	3.33e-05	-5.19e-05	7392.15	0.958401	-0.195245	0.510486	-0.465164	0.000329319	0.0181472	0	0	0.0415986	320.85	0	0	0.000611254	0.0247235	0.000625434	0.0250087	0.000817506	0.0285921	0	400	1000	-73.72	-74.4	0.84
4	Bojangles	Bradypus	M	7/27/15	2	01:35:17	01:40:32	10137489	137489	12534	315	0.0875	00:05:15	0	0	0	0	0	1	544.936	0.0434801	3.31e-05	-9.74e-07	-5.75e-06	12250.4	0.977451	0.133854	0.75481	-0.312098	0.000335969	0.0183294	0	0	0.0233947	293.205	0	0	0.000784258	0.0280046	0.000590979	0.0243101	0.00073176	0.0270511	0	400	1000	-74.42	-78.34	4.05
4	Bojangles	Bradypus	M	7/27/15	2	01:40:29	02:06:23	10149901	149901	61817	1554	0.431667	00:25:54	0	1	0	0	0	0	2296	0.0371424	-7.76e-06	-5.21e-07	4.96e-06	60102.7	0.972284	0.097104	-0.0678875	0.0636201	0.000276337	0.0166234	0	0	0.027827	1720.15	0	0	0.000470102	0.0216818	0.000512958	0.0226486	0.000513131	0.0226524	0	400	1000	-78.34	-78.41	1.53
4	Bojangles	Bradypus	M	7/27/15	2	02:06:20	02:09:55	10211596	211596	8557	215	0.0597222	00:03:35	0	0	0	1	0	0	331.715	0.0387699	0.000100983	-1.67e-05	-3.87e-05	8336.16	0.974306	0.61227	0.299842	-0.284593	0.000279438	0.0167164	0	0	0.0256939	219.837	0	0	0.00056307	0.0237291	0.000524834	0.0229093	0.000538559	0.0232069	0	400	1000	-78.39	-78.59	0.62
4	Bojangles	Bradypus	M	7/27/15	2	02:09:38	02:19:16	10219468	219468	22995	578	0.160556	00:09:38	0	1	0	0	0	0	827.759	0.0359989	-3.43e-05	-3.3e-05	-5.09e-05	22318.6	0.970627	0.788906	-0.0615764	-0.422503	0.000257158	0.0160361	0	0	0.0293726	675.394	0	0	0.000458902	0.021422	0.000456174	0.0213582	0.000476464	0.0218281	0	400	1000	-78.75	-78.45	0.7
4	Bojangles	Bradypus	M	7/27/15	2	02:18:41	02:25:28	10241053	241053	16192	407	0.113056	00:06:47	0	0	0	1	0	0	610.784	0.0377237	4.52e-08	-9.35e-06	4.75e-06	15813.5	0.976682	0.616627	-0.716562	-0.0859654	0.000267784	0.0163641	0	0	0.0233347	377.812	0	0	0.000492745	0.0221979	0.000520505	0.0228146	0.000516991	0.0227374	0	400	1000	-78.25	-78.46	0.61
4	Bojangles	Bradypus	M	7/27/15	2	02:25:34	02:26:39	10257502	257502	2561	65	0.0180556	00:01:05	0	0	0	0	1	0	104.729	0.0409097	0.00029068	0.000446415	3.55e-05	2498.09	0.975816	-0.0998735	0.709314	-0.301983	0.000314617	0.0177375	0	0	0.0255713	65.4624	0	0	0.000661087	0.0257116	0.00053196	0.0230642	0.000648117	0.0254581	0	400	1000	-78.58	-77.23	1.36
4	Bojangles	Bradypus	M	7/27/15	2	02:26:39	02:30:29	10260061	260061	9143	230	0.0638889	00:03:50	0	0	0	1	0	0	359.637	0.039339	-4.8e-05	-1.83e-05	-1.23e-05	8769.85	0.959293	-0.430448	0.639553	-0.402855	0.00028735	0.0169514	0	0	0.0407075	372.148	0	0	0.000539048	0.0232174	0.000535203	0.0231344	0.00061596	0.0248185	0	400	1000	-77.23	-76.71	0.53
4	Bojangles	Bradypus	M	7/27/15	2	02:30:24	02:32:37	10269020	269020	5303	133	0.0369444	00:02:13	0	0	0	0	1	0	220.003	0.0414943	5.28e-05	9.21e-06	2.46e-05	5247.66	0.989751	-0.182964	0.907632	-0.0416234	0.000299443	0.0173044	0	0	0.0178814	94.8071	0	0	0.000663444	0.0257574	0.000535894	0.0231494	0.000668325	0.025852	0	400	1000	-76.76	-75.14	1.75
4	Bojangles	Bradypus	M	7/27/15	2	02:32:24	02:39:31	10273773	273773	17005	427	0.118611	00:07:07	0	0	0	1	0	0	625.525	0.036787	2.27e-05	-3.1e-06	-2.87e-05	16600.2	0.976251	-0.064725	0.820979	-0.359699	0.000268247	0.0163783	0	0	0.0237491	403.83	0	0	0.00047602	0.0218179	0.000453665	0.0212994	0.000544478	0.023334	0	400	1000	-75.09	-76.26	1.52
4	Bojangles	Bradypus	M	7/27/15	2	02:39:27	03:05:16	10290593	290593	61614	1549	0.430278	00:25:49	0	1	0	0	0	0	2290.13	0.0371696	-1.07e-05	-1.1e-05	6.94e-06	59712.3	0.96915	-0.356756	0.0409413	0.0195498	0.00026549	0.0162939	0	0	0.0309452	1906.63	0	0	0.000454992	0.0213306	0.000488907	0.0221112	0.000544687	0.0233385	0	400	1000	-76.26	-77.41	1.59
4	Bojangles	Bradypus	M	7/27/15	2	03:05:16	03:06:34	10352205	352205	3110	78	0.0216667	00:01:18	0	0	0	1	0	0	121.2	0.0389837	0.0002783	0.000100593	-7.87e-05	3013.18	0.969179	0.479964	0.113068	-0.326059	0.000334211	0.0182814	0	0	0.0308207	95.8215	0	0	0.000604815	0.024593	0.000535083	0.0231319	0.000586911	0.0242263	0	400	1000	-77.41	-77.64	0.45
4	Bojangles	Bradypus	M	7/27/15	2	03:06:34	03:07:34	10355313	355313	2379	60	0.0166667	00:01:00	0	0	0	0	1	0	98.7654	0.041533	-0.000534378	0.000274633	-0.000194039	2307.48	0.970343	-0.0026528	0.689247	-0.522602	0.00030995	0.0176054	0	0	0.0296569	70.5242	0	0	0.000661582	0.0257212	0.000532941	0.0230855	0.000682834	0.0261311	0	400	1000	-77.64	-76.71	0.93
4	Bojangles	Bradypus	M	7/27/15	2	03:07:38	03:09:24	10357873	357873	4207	106	0.0294444	00:01:46	0	1	0	0	0	0	151.871	0.0361082	6.56e-05	-4.86e-05	1.34e-06	4122.56	0.980161	0.819749	0.498734	-0.1779	0.000254821	0.0159631	0	0	0.0198394	83.4446	0	0	0.000455543	0.0213435	0.000403476	0.0200867	0.000533615	0.0231001	0	400	1000	-76.71	-76.65	0.32
4	Bojangles	Bradypus	M	7/27/15	2	03:09:29	03:10:24	10362260	362260	2196	55	0.0152778	00:00:55	0	0	0	0	1	0	98.1914	0.0447341	-0.000314213	0.000171955	-0.000400635	2150.98	0.979947	-0.0281509	0.887729	-0.312932	0.000334345	0.0182851	0	0	0.0203418	44.6501	0	0	0.00097267	0.0311877	0.000488504	0.0221021	0.000748438	0.0273576	0	400	1000	-76.63	-75.37	1.27
4	Bojangles	Bradypus	M	7/27/15	2	03:10:24	03:12:28	10364454	364454	4939	124	0.0344444	00:02:04	0	1	0	0	0	0	175.62	0.035565	-4.99e-05	2.82e-06	4.44e-05	4824.93	0.977101	-0.274315	0.889791	-0.283965	0.000285572	0.0168989	0	0	0.0229071	113.115	0	0	0.000441164	0.0210039	0.000471175	0.0217066	0.000493473	0.0222142	0	400	1000	-75.37	-75.51	0.22
4	Bojangles	Bradypus	M	7/27/15	2	03:12:23	03:18:08	10369208	369208	13714	345	0.0958333	00:05:45	0	0	0	0	0	1	569.566	0.0415348	-2.07e-05	-2.48e-05	-1.98e-05	13504.9	0.984825	-0.0379915	0.870673	-0.156041	0.000330613	0.0181828	0	0	0.0189306	259.596	0	0	0.000652377	0.0255417	0.000607191	0.0246413	0.000665427	0.0257959	0	400	1000	-75.38	-78.12	2.75
4	Bojangles	Bradypus	M	7/27/15	2	03:18:13	03:33:05	10383103	383103	35470	892	0.247778	00:14:52	0	0	0	1	0	0	1389.97	0.0391883	-2.29e-05	-1.15e-05	8.17e-06	34462.9	0.971633	-0.116001	0.696417	-0.374532	0.000291084	0.0170612	0	0	0.0293322	1040.38	0	0	0.000531928	0.0230636	0.000544586	0.0233364	0.000598034	0.0244547	0	400	1000	-78.16	-77.29	1.67
4	Bojangles	Bradypus	M	7/27/15	2	03:32:51	03:42:21	10418022	418022	22672	570	0.158333	00:09:30	0	1	0	0	0	0	847.711	0.0373919	-2.73e-05	-4.04e-05	5.16e-05	21879.8	0.965101	-0.652219	0.528481	0.333487	0.000279807	0.0167274	0	0	0.0353472	801.356	0	0	0.000462048	0.0214953	0.000524378	0.0228993	0.000535912	0.0231498	0	400	1000	-77.33	-75.57	2.2
4	Bojangles	Bradypus	M	7/27/15	2	03:42:16	03:45:06	10440510	440510	6766	170	0.0472222	00:02:50	0	0	0	1	0	0	271.338	0.0401091	-2.32e-05	0.00011072	-0.000171494	6587.9	0.973821	-0.21136	0.802333	-0.14935	0.000294593	0.0171637	0	0	0.0272052	184.043	0	0	0.000581354	0.0241113	0.000543966	0.0233231	0.000633358	0.0251666	0	400	1000	-75.69	-75.16	0.68
4	Bojangles	Bradypus	M	7/27/15	2	03:45:06	03:46:15	10447274	447274	2745	69	0.0191667	00:01:09	0	0	0	0	1	0	121.221	0.0441767	-0.000161663	-8.48e-05	-0.000189867	2676.67	0.975461	-0.258953	0.848351	-0.272169	0.00031603	0.0177772	0	0	0.0262529	72.0378	0	0	0.000864724	0.0294062	0.000569424	0.0238626	0.000714005	0.0267209	0	400	1000	-75.16	-74.14	1.07
4	Bojangles	Bradypus	M	7/27/15	2	03:46:11	03:49:24	10449834	449834	7680	193	0.0536111	00:03:13	0	0	0	1	0	0	322.381	0.0419822	5.09e-05	4.16e-06	-0.000105967	7399.64	0.96362	-0.23146	0.230206	-0.258715	0.00032906	0.01814	0	0	0.03638	279.362	0	0	0.000674463	0.0259704	0.000638727	0.0252731	0.000669217	0.0258692	0	400	1000	-74.24	-74.34	0.61
4	Bojangles	Bradypus	M	7/27/15	2	03:49:19	03:53:00	10457330	457330	8777	221	0.0613889	00:03:41	0	0	0	0	1	0	429.726	0.0489661	-3.27e-05	-3.02e-05	3.5e-05	8523.33	0.971208	-0.143004	0.765237	-0.449125	0.000421265	0.0205247	2.5e-07	0.000500372	0.0292156	256.396	2.5e-07	0.000500372	0.00121622	0.0348744	0.000677896	0.0260364	0.000866148	0.0294304	0	400	1000	-74.49	-69.72	4.77
4	Bojangles	Bradypus	M	7/27/15	2	03:52:55	03:56:27	10465922	465922	8412	212	0.0588889	00:03:32	0	0	0	1	0	0	364.861	0.043379	-0.0002698	-0.000315836	0.000234707	8281.62	0.984617	-0.073093	-0.737576	-0.195809	0.000342772	0.0185141	0	0	0.0155586	130.864	0	0	0.000760519	0.0275775	0.000651409	0.0255227	0.000667751	0.0258409	0	400	1000	-69.81	-69.38	0.74
4	Bojangles	Bradypus	M	7/27/15	2	03:56:22	03:57:22	10474149	474149	2379	60	0.0166667	00:01:00	0	0	0	1	0	0	110.198	0.0463404	0.000334282	0.000303482	-0.000180179	2297.15	0.966	-0.327272	-0.0117332	-0.813596	0.000340031	0.0184399	0	0	0.0340004	80.853	0	0	0.000876976	0.0296138	0.000804904	0.0283708	0.000662917	0.0257472	0	400	1000	-69.37	-69.08	0.54
4	Bojangles	Bradypus	M	7/27/15	2	03:57:22	03:58:17	10476526	476526	2196	55	0.0152778	00:00:55	0	0	0	0	0	1	118.637	0.054049	-5.81e-05	9.44e-05	0.000208326	2130.84	0.970768	0.00778369	0.716779	-0.571783	0.000473377	0.0217572	0	0	0.0292321	64.1646	0	0	0.00165548	0.0406876	0.000717963	0.0267948	0.000970111	0.0311466	0	400	1000	-69.08	-70.48	1.4
4	Bojangles	Bradypus	M	7/27/15	2	03:58:17	04:00:21	10478720	478720	4938	124	0.0344444	00:02:04	0	0	0	1	0	0	201.031	0.0407192	-6e-05	6.31e-05	2.67e-05	4963.04	1.00528	0.155496	0.958908	0.122949	0.000327367	0.0180933	0	0	0.0100151	49.4443	0	0	0.000584464	0.0241757	0.000568738	0.0238482	0.00069474	0.0263579	0	400	1000	-70.48	-70.89	0.63
4	Bojangles	Bradypus	M	7/27/15	2	04:00:12	04:03:39	10483291	483291	8229	207	0.0575	00:03:27	0	1	0	0	0	0	306.426	0.0372418	-9.97e-06	-3.38e-06	-3.17e-06	8236.08	1.00098	0.263338	0.941443	0.183379	0.000267403	0.0163525	0	0	0.00789929	64.9954	0	0	0.000418908	0.0204672	0.000538635	0.0232085	0.000534896	0.0231278	0	400	1000	-70.77	-70.2	0.99
4	Bojangles	Bradypus	M	7/27/15	2	04:03:39	04:05:11	10491518	491518	3658	92	0.0255556	00:01:32	0	0	0	0	0	1	161.157	0.0440682	1.36e-05	-1.99e-05	0.000104012	3602.94	0.985217	0.00311121	0.904109	-0.227081	0.000348486	0.0186678	0	0	0.0177789	65.0173	0	0	0.000827421	0.0287649	0.000577472	0.0240307	0.000774214	0.0278247	0	400	1000	-70.2	-71.29	1.29
4	Bojangles	Bradypus	M	7/27/15	2	04:05:11	04:08:14	10495174	495174	7315	183	0.0508333	00:03:03	0	0	0	0	1	0	349.579	0.0477958	-7.18e-05	3.97e-05	-4.59e-05	7194.13	0.983611	-0.0460608	0.903163	-0.230534	0.000396219	0.0199053	0	0	0.0173634	126.996	0	0	0.00118672	0.0344488	0.000586185	0.0242112	0.000808127	0.0284276	0	400	1000	-71.29	-67.21	4.3
4	Bojangles	Bradypus	M	7/27/15	2	04:08:10	04:22:57	10502305	502305	35287	887	0.246389	00:14:47	0	0	0	1	0	0	1447.53	0.0410229	-1.25e-05	-4.99e-06	1.43e-05	35187.6	0.997211	0.0474261	0.894771	0.0730502	0.000350643	0.0187255	0	0	0.0131461	463.875	0	0	0.000623643	0.0249728	0.00059852	0.0244647	0.000675555	0.0259914	0	400	1000	-67.22	-66.84	1.16
4	Bojangles	Bradypus	M	7/27/15	2	04:22:43	04:28:17	10537045	537045	13281	334	0.0927778	00:05:34	0	1	0	0	0	0	487.438	0.0367046	5.74e-05	-8.49e-06	5.45e-05	13355.8	1.00571	0.28546	0.66269	0.68963	0.000276993	0.0166431	0	0	0.0113601	150.863	0	0	0.000412337	0.0203061	0.000489109	0.0221158	0.000575771	0.0239952	0	400	1000	-66.97	-66.79	0.75
4	Bojangles	Bradypus	M	7/27/15	2	04:28:17	04:30:54	10550324	550324	6226	157	0.0436111	00:02:37	0	0	0	1	0	0	240.048	0.0385619	-8.43e-05	3.16e-05	-2.99e-05	6242.42	1.0028	0.220271	0.823782	0.501081	0.000295518	0.0171906	0	0	0.00608351	37.8699	0	0	0.000453886	0.0213046	0.00054962	0.023444	0.000633864	0.0251766	0	400	1000	-66.79	-66.95	0.44
4	Bojangles	Bradypus	M	7/27/15	2	04:30:48	05:53:14	10556341	556341	196692	4946	1.37389	01:22:26	1	0	0	0	0	0	7234.94	0.0367833	1.65e-06	3.85e-07	4.04e-06	195776	0.99535	0.282926	0.797622	0.515423	0.00027409	0.0165557	0	0	0.00660392	1298.93	0	0	0.000397626	0.0199406	0.000554187	0.0235412	0.000508187	0.022543	0	400	1000	-67.02	-72.91	6.38
4	Bojangles	Bradypus	M	7/27/15	2	05:53:14	05:56:00	10753031	753031	6641	166	0.0461111	00:02:46	0	0	0	1	0	0	258.51	0.0389322	3.7e-05	1.64e-05	-5.61e-05	6639.66	0.999949	0.227158	0.854137	0.40361	0.000306536	0.0175082	0	0	0.00648337	43.0496	0	0	0.000558067	0.0236234	0.000488244	0.0220963	0.000662231	0.0257339	0	400	1000	-72.91	-73.54	0.72
4	Bojangles	Bradypus	M	7/27/15	2	05:56:40	07:36:29	10761232	761232	238193	5989	1.66361	01:39:49	1	0	0	0	0	0	8198.87	0.0344213	2e-06	2.1e-06	-1.81e-06	239829	1.00687	0.214795	0.854714	0.477582	0.000252148	0.0158792	0	0	0.0074482	1774.1	0	0	0.000364011	0.0190791	0.000434982	0.0208562	0.000481307	0.0219387	0	400	1000	-73.55	-81.84	8.85
4	Bojangles	Bradypus	M	7/27/15	2	07:36:43	10:28:19	12000001	1	409475	10296	2.86	02:51:36	1	0	0	0	0	0	14466.8	0.0353372	9.08e-07	4.58e-07	9.76e-07	412873	1.0085	0.212269	0.683764	0.686427	0.000252281	0.0158833	0	0	0.00968915	3966.68	0	0	0.000383642	0.0195868	0.000452697	0.0212767	0.000505725	0.0224883	0	400	1000	0	-80.83	84.82
4	Bojangles	Bradypus	M	7/27/15	2	10:16:03	11:52:45	12380219	380219	230748	5802	1.61167	01:36:42	0	1	0	0	0	0	8726.26	0.0378174	-1.36e-06	8.74e-07	-2.13e-06	225645	0.977888	-0.314578	0.481069	-0.0795809	0.00032239	0.0179552	0	0	0.0239026	5515.46	0	0	0.000507847	0.0225355	0.000524098	0.0228932	0.000580401	0.0240915	0	400	1000	-82.28	-76.8	6.3
4	Bojangles	Bradypus	M	7/27/15	2	11:52:12	14:35:24	12609672	609672	389467	9792	2.72	02:43:12	1	0	0	0	0	0	13560.4	0.0348179	-5.43e-07	1.43e-06	1.35e-06	388901	0.998551	-0.103484	0.776378	0.394379	0.000252132	0.0158787	0	0	0.00939082	3657.41	0	0	0.000408288	0.0202061	0.000440794	0.0209951	0.000456401	0.0213635	0	400	1000	-77.01	-56.74	20.37
4	Bojangles	Bradypus	M	7/27/15	2	14:36:26	18:26:13	14001579	1579	548423	13787	3.82972	03:49:47	1	0	0	0	0	0	19061.9	0.0347578	-4.79e-07	-3.52e-07	5.81e-07	551846	1.00624	0.17355	0.871739	0.45487	0.00025285	0.0159013	0	0	0.00760265	4169.46	0	0	0.000422946	0.0205657	0.000426588	0.020654	0.000457138	0.0213808	0	400	1000	-56.78	-61.19	11.78
4	Bojangles	Bradypus	M	7/27/15	2	18:27:10	18:39:22	14552233	552233	29116	732	0.203333	00:12:12	0	0	0	1	0	0	1419.04	0.048739	-6.9e-06	-6.62e-07	-2.33e-05	28513.1	0.979328	-0.0980189	0.686452	-0.132939	0.000538652	0.0232089	2.85e-07	0.000533951	0.0232852	677.95	2.85e-07	0.000533951	0.00102602	0.0320315	0.000771188	0.0277703	0.00107367	0.032767	0	400	1000	-61.17	-62.37	1.39
4	Bojangles	Bradypus	M	7/27/15	2	18:39:07	18:42:24	14580765	580765	7862	197	0.0547222	00:03:17	0	1	0	0	0	0	358.055	0.0455482	-9.85e-06	-0.000115284	6.06e-06	7625.99	0.970105	0.800393	-0.205649	-0.424827	0.000465951	0.0215859	0	0	0.0300102	235.91	0	0	0.000856713	0.0292697	0.000751646	0.0274162	0.0007873	0.0280589	0	400	1000	-62.15	-62.94	0.87
4	Bojangles	Bradypus	M	7/27/15	2	18:42:17	19:04:37	14588334	588334	53280	1340	0.372222	00:22:20	0	0	0	1	0	0	2196.82	0.0412324	-1.31e-05	6.26e-06	4.87e-06	52275.7	0.981169	0.0656768	0.713965	-0.341498	0.000386847	0.0196684	1.83e-08	0.000135385	0.0223932	1193.09	1.83e-08	0.000135385	0.000673897	0.0259595	0.000594128	0.0243747	0.000730969	0.0270364	0	400	1000	-62.95	-65.03	2.36
4	Bojangles	Bradypus	M	7/27/15	2	19:04:22	19:07:47	14641030	641030	8154	205	0.0569444	00:03:25	0	1	0	0	0	0	381.57	0.0468012	-0.000117234	3.96e-05	0.000138256	7864.97	0.964672	-0.632729	0.70295	0.127173	0.000465733	0.0215808	0	0	0.0353284	288.032	0	0	0.000912271	0.0302038	0.000631508	0.0251298	0.000951978	0.0308541	0	400	1000	-64.98	-65.54	0.68
4	Bojangles	Bradypus	M	7/27/15	2	19:07:32	19:21:49	14648599	648599	34065	857	0.238056	00:14:17	0	0	0	1	0	0	1588.22	0.0466245	-8.65e-06	-7.96e-06	-7.2e-06	32993.9	0.968586	-0.229923	0.590259	-0.528223	0.000402548	0.0200636	1.36e-07	0.000369019	0.0314603	1071.66	1.36e-07	0.000369019	0.000926056	0.0304312	0.000724395	0.0269146	0.000841685	0.0290118	0	400	1000	-65.49	-66.38	2.36
4	Bojangles	Bradypus	M	7/27/15	2	19:21:49	19:24:15	14682662	682662	5825	146	0.0405556	00:02:26	0	0	0	0	0	1	296.675	0.0509401	-1.95e-05	-5.43e-05	-0.000103668	5627.27	0.966221	-0.132053	0.69452	-0.503501	0.000476628	0.0218318	0	0	0.0337789	196.728	0	0	0.00125336	0.0354028	0.00073108	0.0270385	0.00102326	0.0319885	0	400	1000	-66.38	-69.31	2.94
4	Bojangles	Bradypus	M	7/27/15	2	19:24:08	19:25:06	14688194	688194	2331	58	0.0161111	00:00:58	0	0	0	1	0	0	100.469	0.0431199	-8.2e-05	-0.000396283	-0.000108134	2224.37	0.954665	-0.612119	0.405801	-0.324392	0.00034997	0.0187075	0	0	0.0453351	105.631	0	0	0.00066641	0.0258149	0.000609409	0.0246862	0.000825049	0.0287237	0	400	1000	-69.25	-69.53	0.58
4	Bojangles	Bradypus	M	7/27/15	2	19:25:21	19:26:12	14691105	691105	2040	51	0.0141667	00:00:51	0	0	0	0	1	0	107.18	0.0525648	0.000581316	-0.000281977	-0.000378364	1972.54	0.967406	-0.0809613	0.675778	-0.630427	0.000466849	0.0216067	0	0	0.0325936	66.4583	0	0	0.00129805	0.0360285	0.000817434	0.0285908	0.00112204	0.0334969	0	400	1000	-69.53	-68.89	0.7
4	Bojangles	Bradypus	M	7/27/15	2	19:26:05	19:29:52	14692852	692852	9027	227	0.0630556	00:03:47	0	0	0	0	0	1	403.018	0.0446507	6.66e-05	3.43e-05	-1.16e-05	8811.4	0.976225	-0.058737	0.728806	-0.491774	0.00038317	0.0195747	0	0	0.0243414	219.705	0	0	0.000863797	0.0293904	0.00065839	0.0256591	0.000761093	0.0275879	0	400	1000	-68.85	-71.04	2.34
4	Bojangles	Bradypus	M	7/27/15	2	19:29:52	19:53:31	14701877	701877	56482	1419	0.394167	00:23:39	0	1	0	0	0	0	2741.39	0.0485364	-8.43e-07	-1.73e-05	1.32e-05	55252.1	0.978243	0.0921519	-0.352898	-0.0639441	0.000820783	0.0286493	2.55e-07	0.000505004	0.0224723	1269.26	2.55e-07	0.000505004	0.00128546	0.0358533	0.000801617	0.0283128	0.00103356	0.032149	0	400	1000	-71.04	-73.56	2.68
4	Bojangles	Bradypus	M	7/27/15	2	19:53:39	19:54:30	14758648	758648	2040	51	0.0141667	00:00:51	0	0	0	0	1	0	97.2012	0.047671	0.000178047	8.74e-05	-0.000499177	1969.52	0.965924	-0.206368	0.462798	-0.722491	0.000392972	0.0198235	0	0	0.0340756	69.4802	0	0	0.00109666	0.0331158	0.000691472	0.0262959	0.000794205	0.0281816	0	400	1000	-73.58	-73.18	0.55
4	Bojangles	Bradypus	M	7/27/15	2	19:54:23	19:56:20	14760395	760395	4660	117	0.0325	00:01:57	0	0	0	0	0	1	201.625	0.0432765	0.00012807	7.52e-05	7.05e-05	4540.03	0.974465	-0.303557	0.814766	-0.285437	0.000349102	0.0186843	0	0	0.0255997	119.269	0	0	0.000757103	0.0275155	0.000620911	0.0249181	0.000733522	0.0270836	0	400	1000	-73.11	-74.79	1.73
4	Bojangles	Bradypus	M	7/27/15	2	19:56:20	20:08:10	14765053	765053	28242	710	0.197222	00:11:50	1	0	0	0	0	0	994.853	0.0352273	3.69e-05	-1.79e-05	1.05e-05	27606.2	0.977523	0.629848	0.698735	-0.232	0.000252639	0.0158946	0	0	0.0224791	634.831	0	0	0.000448567	0.0211794	0.000436758	0.0208987	0.000455647	0.0213459	0	400	1000	-74.79	-75.56	1.18
4	Bojangles	Bradypus	M	7/27/15	2	20:08:10	20:16:49	14793293	793293	20673	519	0.144167	00:08:39	0	0	0	1	0	0	830.45	0.0401727	-3.94e-05	3.07e-05	9.09e-07	20383.2	0.986029	0.0387005	0.821043	-0.0925178	0.000306853	0.0175172	0	0	0.0180483	373.095	0	0	0.000592613	0.0243436	0.000545502	0.023356	0.000633051	0.0251605	0	400	1000	-75.56	-77.07	1.68
4	Bojangles	Bradypus	M	7/27/15	2	20:16:35	20:30:29	14813382	813382	33191	834	0.231667	00:13:54	0	1	0	0	0	0	1243.67	0.0374713	-2.62e-05	-8.85e-06	2.51e-05	31690.4	0.954819	-0.696996	0.471477	-0.310026	0.000283509	0.0168377	0	0	0.0453767	1506.05	0	0	0.000467347	0.0216182	0.00048781	0.0220864	0.000576198	0.0240041	0	400	1000	-76.97	-77.71	1.29
4	Bojangles	Bradypus	M	7/27/15	2	20:30:29	20:32:05	14846571	846571	3787	96	0.0266667	00:01:36	0	0	0	1	0	0	157.467	0.0415919	6.75e-05	9.18e-05	3.77e-05	3666.91	0.968544	-0.429784	0.694231	-0.111875	0.000308432	0.0175622	0	0	0.0314564	119.094	0	0	0.000609642	0.0246909	0.000565728	0.023785	0.000730874	0.0270347	0	400	1000	-77.71	-77.66	0.29
4	Bojangles	Bradypus	M	7/27/15	2	20:31:50	20:34:46	14849774	849774	6989	176	0.0488889	00:02:56	0	1	0	0	0	0	258.872	0.0370452	-4.38e-05	-3.98e-05	8.69e-05	6885.3	0.985304	-0.288544	0.920481	0.133568	0.000273278	0.0165311	0	0	0.014708	102.78	0	0	0.000481643	0.0219464	0.000548513	0.0234204	0.0004611	0.0214732	0	400	1000	-77.74	-77.91	0.46
4	Bojangles	Bradypus	M	7/27/15	2	20:34:46	20:46:36	14856761	856761	28242	710	0.197222	00:11:50	0	0	0	0	1	0	1358.14	0.0480911	9.14e-06	5.03e-06	-5.96e-05	27750.8	0.982643	-0.081929	0.830604	-0.132687	0.000413295	0.0203297	2.07e-07	0.000455497	0.0210596	594.744	2.51e-07	0.000500702	0.00105009	0.0324051	0.000654566	0.0255845	0.00096184	0.0310135	0	400	1000	-77.91	-70.12	8.05
4	Bojangles	Bradypus	M	7/27/15	2	20:46:36	21:02:42	14885001	885001	38432	966	0.268333	00:16:06	0	0	0	1	0	0	1687.33	0.0439055	-7.88e-06	4.07e-06	1.59e-05	37247.4	0.969201	-0.147549	0.595425	-0.463036	0.000365782	0.0191254	1.91e-08	0.000138051	0.0309646	1190	1.91e-08	0.000138051	0.000734696	0.0271053	0.000617743	0.0248544	0.000841415	0.0290072	0	400	1000	-70.12	-68.67	2.34
4	Bojangles	Bradypus	M	7/27/15	2	21:02:34	21:03:18	14923140	923140	1749	44	0.0122222	00:00:44	0	0	0	0	0	1	86.5068	0.049489	-0.000184362	0.000197491	0.000353082	1712.24	0.979543	0.146718	0.864739	-0.33798	0.000478085	0.0218652	0	0	0.0206483	36.0933	0	0	0.00131875	0.0363146	0.000591077	0.0243121	0.000972512	0.0311851	0	400	1000	-68.56	-69.54	0.98
4	Bojangles	Bradypus	M	7/27/15	2	21:03:11	21:05:30	14924595	924595	5534	139	0.0386111	00:02:19	0	0	0	0	1	0	289.694	0.0523575	0.000161893	0.000156156	7.83e-05	5353.62	0.96758	-0.215193	0.624013	-0.545608	0.000457527	0.0213899	1.32e-07	0.000363832	0.0324245	179.405	1.32e-07	0.000363832	0.00129236	0.0359494	0.000836158	0.0289164	0.00102903	0.0320784	0	400	1000	-69.4	-67.74	1.94
4	Bojangles	Bradypus	M	7/27/15	2	21:05:30	21:34:24	14930127	930127	69001	1734	0.481667	00:28:54	0	0	0	1	0	0	3311.32	0.0479902	-6.51e-06	-9.3e-06	-6.86e-06	67506	0.978347	-0.0951546	0.689385	-0.232118	0.000433357	0.0208172	1.45e-07	0.000380879	0.0241751	1668.08	1.45e-07	0.000380879	0.000991572	0.0314892	0.000776583	0.0278672	0.000929128	0.0304816	0	400	1000	-67.74	-71.86	4.8
4	Bojangles	Bradypus	M	7/27/15	2	18:05:22	18:25:54	15000204	204	49033	1232	0.342222	00:20:32	1	0	0	0	0	0	1697.45	0.0346193	-5.63e-07	-4.98e-09	6.88e-06	49401.2	1.00753	0.235273	0.850734	0.467468	0.000259965	0.0161234	0	0	0.00812979	398.62	0	0	0.000419349	0.020478	0.000461269	0.0214772	0.000424443	0.020602	0	400	1000	-58.53	-61.2	3.31
4	Bojangles	Bradypus	M	7/27/15	2	18:25:52	18:30:13	15049134	49134	10412	261	0.0725	00:04:21	0	1	0	0	0	0	481.213	0.0462216	-5.62e-05	5.86e-07	-1.25e-05	10323.6	0.991605	0.285688	0.627851	0.124626	0.000663572	0.0257599	3.99e-07	0.000631391	0.0120838	125.805	3.99e-07	0.000631391	0.000941153	0.0306782	0.000802022	0.02832	0.00100468	0.0316967	0	400	1000	-61.18	-61.29	0.62
4	Bojangles	Bradypus	M	7/27/15	2	18:30:13	18:32:37	15059510	59510	5732	144	0.04	00:02:24	0	0	0	1	0	0	286.885	0.0500585	-5.63e-05	-3.87e-05	-0.000117874	5544.91	0.967529	-0.439503	0.603948	-0.306073	0.000518825	0.0227777	0	0	0.0346114	198.358	0	0	0.000915772	0.0302617	0.000742561	0.02725	0.00128533	0.0358515	0	400	1000	-61.32	-61.4	0.35
4	Bojangles	Bradypus	M	7/27/15	2	18:32:37	18:34:06	15065240	65240	3563	89	0.0247222	00:01:29	0	1	0	0	0	0	140.441	0.0394275	9.59e-05	-0.000165319	-0.00011974	3458.52	0.97095	-0.544687	0.772138	-0.0722064	0.000326183	0.0180605	0	0	0.0290503	103.477	0	0	0.000549899	0.0234499	0.00061275	0.0247538	0.000595204	0.0243968	0	400	1000	-61.4	-61.62	0.3
4	Bojangles	Bradypus	M	7/27/15	2	18:34:02	18:39:55	15068631	68631	14040	353	0.0980556	00:05:53	0	0	0	1	0	0	715.366	0.0509557	6.46e-05	8.52e-06	-1.25e-05	13737.2	0.978499	0.138037	0.605226	-0.211627	0.00047103	0.0217032	2.96e-07	0.000543721	0.0236786	332.424	2.96e-07	0.000543721	0.00115928	0.0340482	0.00080473	0.0283678	0.00105367	0.0324603	0	400	1000	-61.62	-62.54	1.13
4	Bojangles	Bradypus	M	7/27/15	2	18:39:56	18:42:04	15082737	82737	5088	128	0.0355556	00:02:08	0	1	0	0	0	0	234.867	0.04617	0.000170903	-0.000147579	0.000278936	4945.39	0.972163	0.878595	-0.242908	-0.317313	0.000521876	0.0228446	0	0	0.027837	141.607	0	0	0.000900781	0.030013	0.000747108	0.0273333	0.000865315	0.0294162	0	400	1000	-62.58	-62.86	0.56
4	Bojangles	Bradypus	M	7/27/15	2	18:42:07	18:48:26	15087917	87917	15091	379	0.105278	00:06:19	0	0	0	1	0	0	670.208	0.0444141	-4.06e-05	3.24e-05	2.75e-07	14718.2	0.975363	0.138543	0.645216	-0.298305	0.000534925	0.0231285	0	0	0.0252008	380.28	0	0	0.000831356	0.0288332	0.000671492	0.0259132	0.000929757	0.0304919	0	400	1000	-62.88	-63.46	0.93
4	Bojangles	Bradypus	M	7/27/15	2	18:48:23	18:50:35	15102870	102870	5258	132	0.0366667	00:02:12	0	1	0	0	0	0	206.297	0.0392424	-6.2e-05	-1.42e-05	7.28e-05	5243.62	0.997455	0.360015	0.894391	0.168735	0.000328988	0.018138	0	0	0.00752782	39.5737	0	0	0.000541549	0.0232712	0.000546472	0.0233767	0.000692715	0.0263195	0	400	1000	-63.46	-63.91	0.54
4	Bojangles	Bradypus	M	7/27/15	2	18:50:36	19:07:45	15108194	108194	40895	1029	0.285833	00:17:09	0	1	0	0	0	0	1689.91	0.0413242	-1.47e-05	-2.91e-06	2.36e-06	39999.1	0.978118	-0.119111	0.705726	-0.333812	0.000353381	0.0187984	2.39e-08	0.000154533	0.0256754	1049.97	2.39e-08	0.000154533	0.000679539	0.026068	0.000576036	0.0240007	0.000699939	0.0264564	0	400	1000	-63.92	-65.6	1.82
4	Bojangles	Bradypus	M	7/27/15	2	19:07:44	19:30:13	15149087	149087	53645	1349	0.374722	00:22:29	0	0	0	1	0	0	2498.46	0.0465747	1.47e-05	-8.56e-07	-2.84e-06	52007.8	0.9695	-0.184735	0.625376	-0.514336	0.000403307	0.0200825	8.65e-08	0.00029406	0.0306685	1645.18	8.65e-08	0.00029406	0.000942648	0.0307026	0.000701392	0.0264838	0.000848985	0.0291374	0	400	1000	-65.6	-71.08	6.72
4	Bojangles	Bradypus	M	7/27/15	2	19:29:41	19:36:53	15201459	201459	17194	432	0.12	00:07:12	0	1	0	0	0	0	766.783	0.0445986	-6.52e-06	9.97e-06	2.47e-05	17005.9	0.989118	0.594193	0.726715	-0.0278315	0.000944882	0.0307389	0	0	0.0131741	226.503	0	0	0.00107451	0.0327798	0.000736057	0.0271304	0.00103431	0.0321608	0	400	1000	-71.08	-71.9	0.95
4	Bojangles	Bradypus	M	7/27/15	2	19:36:53	19:37:54	15218651	218651	2409	61	0.0169444	00:01:01	0	0	1	0	0	0	153.662	0.0638133	-0.000100272	-0.000191521	-7.41e-05	2320.49	0.963657	0.424426	0.411298	-0.55728	0.00416347	0.064525	5.98e-06	0.00244578	0.0363431	87.5142	5.98e-06	0.00244578	0.00416266	0.0645187	0.00136437	0.0369374	0.00320607	0.0566222	0	400	1000	-71.9	-72.07	0.29
4	Bojangles	Bradypus	M	7/27/15	2	19:37:54	19:53:32	15221058	221058	37335	938	0.260556	00:15:38	0	1	0	0	0	0	1839.05	0.0492593	-1.69e-05	-4.87e-06	9.48e-06	36365.8	0.974066	-0.160278	-0.88875	-0.0557966	0.000541544	0.0232711	0	0	0.0259596	969.175	0	0	0.00118871	0.0344776	0.000792924	0.0281589	0.000887012	0.0297828	0	400	1000	-72.07	-73.57	1.66
4	Bojangles	Bradypus	M	7/27/15	2	19:53:31	19:56:36	15258323	258323	7394	185	0.0513889	00:03:05	0	0	0	1	0	0	330.216	0.0446661	0.000123606	6.66e-05	2.41e-06	7193.66	0.973036	-0.248976	0.652687	-0.381898	0.000373559	0.0193277	0	0	0.0270074	199.666	0	0	0.000870492	0.0295041	0.00064993	0.0254937	0.000745961	0.0273123	0	400	1000	-73.54	-74.75	1.74
4	Bojangles	Bradypus	M	7/27/15	2	19:56:38	20:07:52	15265764	265764	26824	674	0.187222	00:11:14	0	1	0	0	0	0	936.776	0.0349243	8.66e-06	-3.82e-06	6.33e-06	26210	0.977148	0.636918	0.699115	-0.236062	0.000249229	0.015787	0	0	0.0228528	612.98	0	0	0.000434425	0.0208429	0.000432232	0.0207902	0.000445366	0.0211037	0	400	1000	-74.73	-75.48	1.18
4	Bojangles	Bradypus	M	7/27/15	2	20:07:55	20:16:51	15292721	292721	21297	536	0.148889	00:08:56	0	0	0	1	0	0	856.029	0.0401967	-2.41e-05	1.04e-05	3.36e-06	20996.1	0.985918	0.0565093	0.814023	-0.089135	0.000307939	0.0175482	0	0	0.01804	384.18	0	0	0.000594657	0.0243856	0.000543435	0.0233117	0.000637338	0.0252456	0	400	1000	-75.56	-77.1	1.71
4	Bojangles	Bradypus	M	7/27/15	2	20:16:53	20:37:23	15314086	314086	48932	1230	0.341667	00:20:30	0	1	0	0	0	0	1894.35	0.0387146	1.44e-05	8.68e-07	2.86e-06	47182.7	0.964271	-0.538326	0.594814	-0.200263	0.000299898	0.0173176	0	0	0.0367254	1797.01	0	0	0.000532443	0.0230747	0.00051507	0.0226951	0.000615319	0.0248056	0	400	1000	-77.14	-76.41	1.85
4	Bojangles	Bradypus	M	7/27/15	2	20:34:52	21:23:34	15357035	357035	116206	2922	0.811667	00:48:42	0	0	0	1	0	0	5400.09	0.0464704	-3.49e-06	4.12e-06	-1.57e-06	113462	0.976391	-0.102408	0.682757	-0.259967	0.000401638	0.0200409	6.3e-08	0.000251055	0.025456	2958.11	7.35e-08	0.00027117	0.000888476	0.0298073	0.000684518	0.0261633	0.000919673	0.0303261	0	400	1000	-77.84	-70.15	10.23
4	Bojangles	Bradypus	M	7/27/15	2	21:23:11	21:45:09	15472340	472340	52424	1318	0.366111	00:21:58	0	0	0	1	0	0	2574.3	0.0491063	-1.56e-05	5.92e-06	-1.33e-05	51417.3	0.980815	-0.103819	0.745814	-0.258346	0.000450377	0.0212221	1.96e-07	0.000442266	0.0229233	1201.71	1.96e-07	0.000442266	0.001095	0.0330908	0.000776446	0.0278648	0.000980884	0.0313191	0	400	1000	-70	-71.27	2.56
4	Bojangles	Bradypus	M	7/27/15	2	21:45:06	21:49:54	15524626	524626	11463	288	0.08	00:04:48	0	0	0	0	0	1	577.96	0.050424	3.54e-05	-2.78e-05	-6.76e-05	11138.8	0.971803	-0.101585	0.652399	-0.606631	0.00044762	0.021157	1.92e-07	0.000437836	0.0281974	323.198	1.92e-07	0.000437836	0.00141098	0.037563	0.000737726	0.0271611	0.000812382	0.0285023	0	400	1000	-71.29	-76.43	5.22
4	Bojangles	Bradypus	M	7/27/15	2	21:49:54	22:03:17	15536087	536087	31944	803	0.223056	00:13:23	0	0	0	1	0	0	1293.12	0.0404822	-1.63e-05	-1.68e-05	-1.31e-05	30830.5	0.965172	-0.387086	0.607877	-0.268274	0.000297894	0.0172596	0	0	0.0359252	1147.56	0	0	0.000599105	0.0244766	0.000570788	0.0238912	0.000630181	0.0251034	0	400	1000	-76.43	-80.42	4.34
4	Bojangles	Bradypus	M	7/27/15	2	22:02:36	22:15:55	15566391	566391	31808	799	0.221944	00:13:19	0	1	0	0	0	0	1148.56	0.0361101	1.36e-05	-2.47e-05	7.03e-06	31256.7	0.9827	0.398256	0.168303	-0.400268	0.000270261	0.0164396	0	0	0.01785	567.755	0	0	0.000450026	0.0212138	0.000475908	0.0218153	0.000499181	0.0223424	0	400	1000	-80.71	-80.71	1.12
4	Bojangles	Bradypus	M	7/27/15	2	22:15:55	22:17:30	15598197	598197	3766	95	0.0263889	00:01:35	0	0	0	1	0	0	148.993	0.0395733	-0.000149662	0.000227411	-0.000238953	3676.74	0.976557	0.287987	0.152899	-0.663694	0.000305678	0.0174837	0	0	0.023445	88.2703	0	0	0.000534645	0.0231224	0.000626271	0.0250254	0.000559611	0.0236561	0	400	1000	-80.71	-80.3	0.72
4	Bojangles	Bradypus	M	7/27/15	2	22:17:29	22:32:44	15601927	601927	36386	915	0.254167	00:15:15	0	1	0	0	0	0	1338.14	0.0367772	-4.08e-06	-3.89e-06	3.91e-06	35425.3	0.973623	-0.332369	0.541578	-0.505543	0.000265176	0.0162842	0	0	0.0329033	1197.19	0	0	0.000492388	0.0221898	0.000467816	0.0216291	0.000511135	0.0226083	0	400	1000	-80.28	-81.19	1.67
4	Bojangles	Bradypus	M	7/27/15	2	22:32:43	22:35:58	15638277	638277	7733	195	0.0541667	00:03:15	0	0	0	1	0	0	290.461	0.0375661	7.93e-05	2.22e-05	-1.17e-05	7444.26	0.962786	-0.24547	0.466775	-0.664921	0.000276884	0.0166398	0	0	0.0372145	287.742	0	0	0.000517773	0.0227546	0.000504448	0.0224599	0.000509468	0.0225714	0	400	1000	-81.17	-80.73	0.62
4	Bojangles	Bradypus	M	7/27/15	2	22:36:00	23:08:32	15646103	646103	77618	1952	0.542222	00:32:32	0	1	0	0	0	0	2806.68	0.0361607	-4.75e-06	4.28e-06	7.9e-07	75372.8	0.971086	-0.0243275	0.490873	-0.702687	0.000268782	0.0163946	0	0	0.0289198	2244.67	0	0	0.000459526	0.0214365	0.000471035	0.0217033	0.000493745	0.0222204	0	400	1000	-80.76	-80.87	1.78
4	Bojangles	Bradypus	M	7/27/15	2	23:08:30	23:15:39	15723651	723651	17058	429	0.119167	00:07:09	0	0	0	1	0	0	676.439	0.0396576	3.77e-05	-1.89e-05	6.17e-05	16582.3	0.972168	-0.120104	0.718567	-0.495742	0.000310024	0.0176075	0	0	0.02811	479.473	0	0	0.00062118	0.0249235	0.000552648	0.0235085	0.000571785	0.023912	0	400	1000	-80.93	-82.36	1.9
4	Bojangles	Bradypus	M	7/27/15	2	23:15:41	23:19:50	15740801	740801	9903	249	0.0691667	00:04:09	0	1	0	0	0	0	351.295	0.0354772	1.67e-05	-1.54e-05	6.52e-05	9869.6	0.996728	0.0456326	0.946788	-0.269589	0.000271484	0.0164768	0	0	0.00841987	83.3735	0	0	0.000427258	0.0206702	0.000549131	0.0234336	0.000397598	0.0199399	0	400	1000	-82.37	-81.67	0.78
4	Bojangles	Bradypus	M	7/27/15	2	23:19:47	23:22:13	15750566	750566	5834	146	0.0405556	00:02:26	0	0	0	1	0	0	232.964	0.0399389	-4.45e-05	-1.37e-05	-5.29e-05	5748.35	0.985488	0.499664	0.652139	-0.160757	0.000297045	0.017235	0	0	0.0176339	102.858	0	0	0.000519924	0.0228018	0.00055864	0.0236356	0.000661561	0.0257208	0	400	1000	-81.68	-81.55	0.46
4	Bojangles	Bradypus	M	7/27/15	2	23:22:15	23:23:45	15756466	756466	3563	90	0.025	00:01:30	0	1	0	0	0	0	125.616	0.0352655	-7.72e-05	-5.55e-05	-2.49e-05	3465.23	0.972833	0.238132	0.271329	-0.897356	0.00025264	0.0158946	0	0	0.0271667	96.7678	0	0	0.000409597	0.0202385	0.00040946	0.0202351	0.000512339	0.0226349	0	400	1000	-81.54	-81.23	0.34
4	Bojangles	Bradypus	M	7/27/15	2	23:23:42	23:28:41	15759925	759925	11904	299	0.0830556	00:04:59	0	0	0	1	0	0	471.348	0.0395991	-3.24e-05	-3.63e-05	1.84e-05	11678.3	0.981125	-0.130002	0.757216	-0.419775	0.00029431	0.0171555	0	0	0.0218587	260.184	0	0	0.000550019	0.0234525	0.000563556	0.0237393	0.000595389	0.0244006	0	400	1000	-81.25	-81.09	0.93
4	Bojangles	Bradypus	M	7/27/15	2	23:28:41	23:32:39	15771827	771827	9462	238	0.0661111	00:03:58	0	1	0	0	0	0	359.647	0.0380136	0.000111632	5.73e-05	6.3e-06	9167.87	0.969017	0.0308903	-0.107072	-0.803442	0.000295776	0.0171981	0	0	0.0310195	293.476	0	0	0.000509725	0.0225771	0.000517467	0.0227479	0.000557051	0.0236019	0	400	1000	-81.09	-81.01	0.5
4	Bojangles	Bradypus	M	7/27/15	2	23:32:41	23:33:44	15781355	781355	2511	63	0.0175	00:01:03	0	0	0	1	0	0	94.99	0.0378446	0.000569597	7.99e-05	0.000144831	2458.6	0.979523	0.388595	0.0299305	-0.757076	0.000283047	0.016824	0	0	0.020984	52.6699	0	0	0.000473983	0.0217712	0.000510847	0.0226019	0.00056911	0.023856	0	400	1000	-80.98	-80.74	0.41
4	Bojangles	Bradypus	M	7/27/15	2	23:33:43	23:49:11	15783830	783830	36895	928	0.257778	00:15:28	0	1	0	0	0	0	1351.19	0.0366235	-1.99e-05	1.66e-06	-1.76e-05	35922.2	0.97366	0.310969	0.7177	-0.501254	0.000276453	0.0166269	0	0	0.0263446	971.957	0	0	0.000470639	0.0216942	0.00048175	0.0219488	0.000506208	0.0224991	0	400	1000	-80.76	-78.42	2.64
4	Bojangles	Bradypus	M	7/27/15	2	23:49:28	00:52:28	15821414	821414	33266	-85563	-23.7675	01:03:00	0	0	0	1	0	0	1279.6	0.0384667	-5.69e-06	-2.94e-06	2.06e-05	32584.9	0.979555	-0.157009	0.823955	-0.239117	0.000283978	0.0168517	0	0	0.0220892	734.796	0	0	0.000512075	0.0226291	0.000533242	0.023092	0.000563692	0.0237422	0	400	1000	-78.29	-78.96	2.27
4	Bojangles	Bradypus	M	7/28/15	3	00:03:23	00:21:14	15854610	854610	42591	1071	0.2975	00:17:51	0	1	0	0	0	0	1536.16	0.0360686	-3.52e-06	-2.88e-06	-2.19e-06	42344.2	0.994229	-0.174091	0.890476	-0.0473533	0.000262559	0.0162037	0	0	0.0138754	590.955	0	0	0.000432053	0.0207859	0.000494059	0.0222274	0.000476713	0.0218338	0	400	1000	-78.95	-75.36	3.82
4	Bojangles	Bradypus	M	7/28/15	3	00:21:12	00:40:40	15897139	897139	46440	1168	0.324444	00:19:28	0	0	0	1	0	0	1994.03	0.0429387	3.89e-06	5.29e-06	4.13e-06	45730.6	0.984746	-0.0756664	0.590494	0.0235035	0.000411436	0.0202839	6.83e-08	0.000261427	0.0226124	1050.1	4.21e-08	0.00020508	0.000768313	0.0277185	0.000649295	0.0254813	0.000740465	0.0272115	0	400	1000	-75.39	-74.52	2.42
4	Bojangles	Bradypus	M	7/28/15	3	00:40:46	00:44:52	15943835	943835	9754	246	0.0683333	00:04:06	0	1	0	0	0	0	361.682	0.0370842	-3.29e-05	-1.83e-06	7.11e-06	9778.18	1.00258	-0.111096	0.965108	0.0494748	0.000257858	0.016058	0	0	0.0138794	135.365	0	0	0.000448029	0.0211667	0.000519472	0.0227919	0.000501699	0.0223986	0	400	1000	-74.56	-74.16	0.76
4	Bojangles	Bradypus	M	7/28/15	3	00:44:53	00:46:29	15953632	953632	3805	96	0.0266667	00:01:36	0	0	0	1	0	0	147.563	0.0387915	0.000706236	0.000130542	-0.000149668	3741.48	0.983566	-0.272883	0.884153	-0.0347733	0.000274626	0.0165718	0	0	0.0188389	71.6633	0	0	0.000553231	0.0235209	0.000513761	0.0226663	0.000552718	0.02351	0	400	1000	-74.16	-73.64	0.53
4	Bojangles	Bradypus	M	7/28/15	3	00:46:29	01:03:59	15957471	957471	41757	1050	0.291667	00:17:30	0	0	0	0	1	0	1973.15	0.0472544	-4.02e-05	6.64e-06	3.45e-05	41189.2	0.986426	-0.0421556	0.867337	-0.192058	0.000399216	0.0199804	0	0	0.0175141	731.319	2.92e-08	0.00017098	0.00103284	0.0321378	0.000666388	0.0258145	0.00084291	0.0290329	0	400	1000	-73.62	-58.74	15.22
4	Bojangles	Bradypus	M	7/28/15	3	01:07:28	01:11:01	17007527	7527	8468	213	0.0591667	00:03:33	0	0	0	0	1	0	441.335	0.0521242	-0.000123872	-8.18e-05	-4.43e-05	8247.09	0.974027	-0.162254	0.813109	-0.324282	0.000439753	0.0209703	0	0	0.0259895	220.053	0	0	0.00152692	0.0390759	0.000682365	0.0261221	0.000893462	0.0298908	0	400	1000	-60.82	-54.99	5.84
4	Bojangles	Bradypus	M	7/28/15	3	01:10:59	02:00:01	17015915	15915	117008	2942	0.817222	00:49:02	0	0	0	1	0	0	5452.77	0.0466021	-5.2e-06	2.06e-06	3.65e-06	113408	0.969241	0.173533	0.19971	-0.583704	0.000406178	0.0201539	3.17e-07	0.000563165	0.0308427	3608.81	3.17e-07	0.000563165	0.000937171	0.0306132	0.000753951	0.0274582	0.000832708	0.0288567	0	400	1000	-55.02	-54.4	2.75
4	Bojangles	Bradypus	M	7/28/15	3	01:59:51	02:07:50	17132527	132527	19052	479	0.133056	00:07:59	0	1	0	0	0	0	783.676	0.0411357	-4.23e-05	5.02e-06	6.57e-05	18358.7	0.963662	-0.576913	0.704249	-0.0852881	0.000357554	0.0189091	0	0	0.0363384	692.283	0	0	0.000655967	0.0256119	0.000580678	0.0240973	0.000693643	0.0263371	0	400	1000	-54.54	-53.83	1.08
4	Bojangles	Bradypus	M	7/28/15	3	02:07:52	02:08:10	17151655	151655	708	18	0.005	00:00:18	0	0	1	0	0	0	183.203	0.259127	0.00069789	-0.000310787	0.000777659	632.36	0.894428	0.394285	-0.222675	0.249473	0.434764	0.659367	0.00466181	0.0682774	0.114281	80.7969	0.00456408	0.067558	0.073832	0.27172	0.278609	0.527834	0.295011	0.543149	0	400	1000	-54.52	-74.27	19.85
4	Bojangles	Bradypus	M	7/28/15	3	02:08:12	02:21:03	17152478	152478	30655	771	0.214167	00:12:51	0	0	0	1	0	0	1411.18	0.0460358	1.67e-05	1.69e-05	-7.14e-06	31051.5	1.01297	0.284805	0.136615	0.872987	0.000430332	0.0207445	0	0	0.0151459	464.284	0	0	0.000939305	0.0306481	0.000806793	0.0284041	0.000729626	0.0270116	0	400	1000	-74.27	-72.34	2.59
4	Bojangles	Bradypus	M	7/28/15	3	02:20:58	02:22:26	17182935	182935	3491	88	0.0244444	00:01:28	0	1	0	0	0	0	128.126	0.0367124	0.000117034	1.75e-06	-0.000150052	3459.77	0.991338	0.740388	0.315996	0.570586	0.000271423	0.0164749	0	0	0.010231	35.7063	0	0	0.000453724	0.0213008	0.000445119	0.0210979	0.000563342	0.0237348	0	400	1000	-72.32	-72.74	0.57
4	Bojangles	Bradypus	M	7/28/15	3	02:22:35	02:46:55	17186776	186776	58055	1460	0.405556	00:24:20	0	0	0	1	0	0	2548.03	0.0438907	-3.91e-05	3.25e-06	-4.76e-06	57823.9	0.996037	-0.0253399	0.467062	0.503039	0.000441362	0.0210086	4.09e-06	0.00202283	0.0196624	1141.48	4.09e-06	0.00202283	0.000852898	0.0292044	0.000754921	0.0274758	0.000754984	0.027477	0	400	1000	-72.68	-71.5	1.51
4	Bojangles	Bradypus	M	7/28/15	3	02:46:09	02:47:36	17242998	242998	3490	87	0.0241667	00:01:27	0	0	0	1	0	0	147.796	0.0423607	0.000237353	0.000209293	9.57e-05	3412.01	0.977935	0.129534	0.800189	-0.333134	0.000325731	0.018048	0	0	0.0228259	79.6396	0	0	0.000699534	0.0264487	0.000592193	0.024335	0.000691627	0.0262988	0	400	1000	-72.06	-71.29	0.77
4	Bojangles	Bradypus	M	7/28/15	3	02:47:40	02:55:59	17246643	246643	19836	499	0.138611	00:08:19	0	0	0	0	1	0	883.141	0.0445244	7.41e-06	2.18e-06	3e-05	19576.8	0.986982	-0.134775	0.900502	-0.104382	0.000354413	0.0188259	0	0	0.0174445	346.012	0	0	0.000810249	0.0284649	0.000623897	0.0249779	0.000777164	0.0278777	0	400	1000	-71.24	-64.18	7.07
[truncated: 7,436 more rows]
